# Supplementary material for: Feasibility of using WeChat to improve infant and young child feeding in rural areas in China: A mixed quantitative and qualitative study
Source: PLoS One. 2021 Feb 25;16(2):e0246942. doi: 10.1371/journal.pone.0246942 (PMC7906387; doi:10.1371/journal.pone.0246942)
Supplement: S1 Data — (XLSX) [file pone.0246942.s001.xlsx]

## Sheet: Sheet1
id1b	ID4	ID6	BN1	BN2	BN3	BN4	BN5	BN6	BN71	BN72	BN73	BN74	BN75	BN76	BN77	BN78	BN79	BN710	BN711	BN81	BN82	BN83	BN84	BN85	BN86	BN87	BN88	BN89	BN810	BN811	BN812	BN813	BN814	BN815	BN816	BN817	BN817X	BN10	BN11	BN12a	BN12b	BN13	BN13a11	BN13a12	BN13a21	BN13a22	BN13a23	BN13a24	BN13a25
1	1	2	12	6	7	12	1	1	2	2	1	2	2	2	2	2	2	2	2	1	2	2	2	2	2	2	2	2	2	2	2	1	1	1	2	2		2	1	2	2	2
1	3	2	8	8	12	12	1	1	2	2	1	2	2	2	1	2	2	2	2	2	2	2	2	2	2	2	2	2	2	2	2	2	2	2	2	2				2	2	2
1	3	2	88	7	12	24	1	3	2	2	1	2	1	2	2	1	2	2	2	1	2	2	2	2	2	2	2	2	2	2	2	2	2	2	2	2		3	1	2	2	2
1	1	2	5	88	9	12	1	1	2	2	1	1	2	2	1	2	2	2	2	1	2	2	1	2	2	2	2	2	2	2	2	1	2	1	2	2				2	2	1	1	2	2	2	2	2	2
1	1	1	6	6	12	10	1	1	2	2	2	2	2	2	2	2	2	2	2	1	2	2	2	2	2	2	2	2	2	2	2	2	2	2	2	2		7	1	2	2	1	1	1	2	1	2	2	2
1	1	2	3	5	12	8	1	1	2	2	1	2	2	2	2	2	2	2	2	2	2	2	2	2	2	2	2	2	2	2	2	2	2	2	2	2		1	2	2	2	2
1	1	1	10	2	10	5	1	1	1	2	1	1	2	1	1	2	1	1	2	1	2	2	2	2	1	2	2	2	2	2	2	1	1	1	1	2		3	2	2	2	2
1	1	1	8	6	8	12	1	1	2	2	1	2	2	2	1	2	2	2	2	1	2	2	2	2	2	2	2	2	2	2	2	2	2	2	2	2		2	1	2	2	1	1	1	1	2	2	2	2
1	1	2	8	8	8	12	1	1	2	2	1	1	2	2	2	2	2	2	2	2	2	2	2	2	2	2	2	2	2	2	2	2	2	2	2	2				2	2	2
1	1	2	6	6	1	6	1	1	1	2	1	2	2	2	1	2	2	2	2	1	2	2	1	2	2	2	2	2	2	2	2	1	2	1	2	2		8	1	2	2	1	1	2	2	2	2	2	2
1	9	1	3	3	3	6	1	3	2	2	2	2	1	2	2	2	2	2	2	1	2	1	1	2	2	2	2	2	2	2	2	2	2	2	2	2		3	2	2	2	2
1	1	1	4	4	7	8	1	1	2	2	1	2	2	2	2	2	2	2	2	1	2	2	1	1	2	2	2	2	2	2	2	1	2	1	1	2		3	2	2	2	2
1	3	1	2	5	5	12	1	3	2	8	1	2	1	2	1	2	2	2	2	1	2	1	2	2	2	2	1	2	2	2	2	1	2	1	2	2		3	2	2	2	2
1	1	2	5	5	8	88	1	1	2	2	2	2	2	2	2	2	2	2	2	2	2	2	2	2	2	2	2	2	2	2	1	2	2	2	2	2				2	2	2
1	1	2	13	5	12	12	1	1	2	2	1	2	2	2	2	2	2	2	2	1	2	2	2	2	2	2	2	2	2	2	2	1	2	1	2	2		3	2	2	2	2
1	1	1	7	7	10	7	1	3	2	2	1	8	2	2	1	2	2	2	2	1	2	1	1	2	2	2	1	2	2	2	1	1	2	1	2	2		3	2	2	2	2
1	1	2	5	5	5	6	1	1	2	2	1	2	2	2	2	2	2	2	2	1	2	1	2	1	2	2	1	2	2	2	2	1	2	1	2	2		2	2	2	2	1	2	2	2	2	2	2	2
1	1	2	6	6	8	12	1	1	2	2	2	2	2	2	2	2	2	2	2	2	2	2	2	2	2	2	2	2	2	2	2	2	2	2	2	2				2	2	1	2	2	1	2	2	2	2
1	1	2	6	6	12	88	1	1	2	2	1	2	2	2	1	2	2	2	2	1	2	2	1	2	2	2	2	2	2	2	2	1	1	1	2	2		2	2	2	2	2
1	1	2	3	3	7	12	1	1	2	2	1	2	2	2	2	2	2	2	2	1	1	1	1	2	2	2	1	2	2	2	2	1	1	1	2	2		3	2	2	2	2
1	2	1	5	6	8	12	1	1	2	2	1	2	1	2	2	2	2	2	2	1	2	2	2	2	2	2	2	2	2	2	2	2	2	2	2	2		3	2	2	2	2
1	1	1	0	3	8	12	2		1	2	2	2	1	2	1	2	2	1	2	1	2	1	1	1	1	2	1	2	2	2	2	1	2	1	2	2		3	1	2	1	1	1	1	1	2	2	2	2
1	1	1	3	4	12	8	1	1	2	2	1	2	1	2	2	1	2	2	2	1	2	2	2	2	2	2	2	2	2	2	1	1	2	1	2	2		3	2	2	2	2
1	3	1	5	5	12	5	1	1	2	2	2	2	1	2	2	2	2	2	2	1	2	2	2	2	1	2	1	2	2	2	1	1	2	1	2	2		3	2	2	2	1	1	2	2	2	2	1	2
1	1	2	6	5	12	6	1	1	2	2	1	2	2	2	1	2	2	2	2	1	2	2	1	1	2	2	1	2	2	2	2	1	1	1	2	2		2	2	2	2	2
1	3	2	8	3	8	12	1	3	2	2	1	2	1	2	2	2	2	2	2	1	2	2	2	2	2	2	2	2	2	2	2	2	2	2	2	2		2	2	2	2	2
1	3	2	88	88	12	88	1	3	1	2	1	2	1	2	2	2	2	2	2	2	2	2	2	2	2	2	2	2	2	2	2	2	2	2	2	2				2	2	2
1	3	1	6	6	6	88	1	3	2	2	2	2	2	2	2	2	2	2	2	2	2	2	2	2	2	2	2	2	2	2	2	2	1	2	2	2		1	2	2	2	2
1	2	1	8	8	12	24	1	3	2	2	1	2	1	2	1	2	1	2	2	1	2	2	2	2	2	2	2	2	2	2	2	2	2	1	2	2		2	2	2	2	1	2	2	2	2	2	2	2
1	1	1	88	4	88	88	1	1	2	2	2	1	2	2	2	2	2	2	2	1	2	2	1	2	1	2	2	2	2	2	1	1	2	1	2	2		1	2	2	2	2
1	1	2	6	6	2	6	1	1	2	2	1	2	2	2	2	2	2	2	2	1	2	2	1	2	2	2	2	2	2	2	2	2	2	1	2	2		5	2	2	2	2
1	1	1	5	5	12	6	1	1	2	2	2	2	1	2	2	2	2	2	2	1	2	2	1	2	2	2	1	2	2	2	2	1	2	1	2	2		3	2	2	2	1	2	2	1	2	2	2	2
1	1	2	8	88	88	88	1	1	2	2	1	2	2	2	2	2	2	2	2	1	2	2	2	2	2	2	2	2	2	2	2	2	2	2	2	2		3	2	2	2	2
1	3	1	3	6	8	9	1	3	2	2	1	2	1	2	1	2	1	2	2	1	2	2	2	2	2	2	2	2	2	2	2	2	2	2	2	2		8	1	2	2	1	1	1	2	2	2	2	2
1	1	1	6	6	12	6	1	1	2	2	1	2	2	2	2	2	2	2	2	1	2	2	1	2	2	2	2	2	2	2	2	2	2	1	2	2		2	2	2	2	2
1	1	2	88	88	0	88	1	1	2	2	1	1	2	2	2	2	2	1	2	1	2	1	2	2	2	2	2	2	2	2	1	1	1	1	2	2		1	2	2	2	2
1	1	1	88	8	12	8	1	1	1	2	1	2	2	2	2	2	2	2	2	2	2	2	2	2	2	2	2	2	2	2	2	2	2	2	2	2				2	2	2
1	1	2	6	6	6	12	1	1	2	2	1	1	2	2	2	2	2	2	2	1	2	2	2	2	2	2	2	2	2	2	1	2	2	2	2	2		2	1	2	2	1	2	2	2	2	2	2	2
1	3	1	88	88	88	88	1	1	2	2	2	2	2	2	2	2	2	2	2	2	2	2	2	2	2	2	2	2	2	2	2	1	2	2	2	2				2	2	2
1	1	1	6	6	12	13	1	1	2	2	1	2	2	2	2	2	2	2	2	1	2	2	1	2	1	2	2	2	2	2	2	2	2	1	2	2		2	2	2	2	2
1	1	1	0	6	12	12	1	1	2	2	1	2	2	2	1	2	2	2	2	1	2	1	2	2	2	2	2	2	2	2	2	2	2	1	2	2		2	1	2	2	1	2	1	2	2	2	2	2
1	3	2	88	6	12	7	2		2	2	1	1	2	2	2	2	2	2	2	1	2	2	1	2	2	2	2	2	2	2	1	2	1	1	2	2		3	2	2	2	2
1	1	2	6	3	12	3	1	1	2	2	2	2	1	2	2	2	2	2	2	1	2	2	2	2	2	2	2	2	2	2	2	2	2	2	2	2				2	2	1	2	2	1	2	2	2	2
1	3	2	8	12	23	23	1	1	2	2	1	1	2	2	2	2	2	2	2	2	2	2	2	2	2	2	2	2	2	2	1	2	2	2	2	2		4	2	2	2	2
1	1	2	0	4	8	5	1	1	2	2	1	2	2	2	1	2	2	2	2	1	2	1	2	2	1	2	2	2	2	2	2	2	2	8	2	2				2	2	2
1	3	1	6	7	12	7	1	1	2	2	1	2	2	2	2	2	2	2	2	1	2	2	2	1	1	2	2	2	2	2	2	2	2	2	2	2		2	2	2	2	1	2	2	2	2	2	2	1
1	1	1	5	5	12	88	1	1	2	2	2	2	2	2	2	2	2	2	2	1	2	2	2	2	2	2	2	2	2	2	2	1	2	1	2	2		1	2	2	2	2
1	1	1	6	7	12	7	1	1	2	2	1	2	2	2	2	2	2	2	2	2	2	2	2	2	1	2	2	2	2	2	1	2	1	2	2	2		2	2	2	2	2
1	1	1	12	7	12	13	1	1	2	2	2	2	2	2	2	2	2	2	2	2	2	2	2	2	2	2	2	2	2	2	2	2	2	2	2	2				2	2	2
1	1	1	88	6	88	7	2		2	2	1	1	2	2	1	2	1	2	2	1	2	1	1	2	2	2	2	1	2	2	2	1	1	1	2	2				2	2	1	2	2	1	2	2	2	2
1	1	2	4	4	17	8	1	1	2	2	1	2	2	2	2	2	2	2	2	1	2	2	2	2	2	2	2	2	2	2	2	1	2	1	2	2		3	2	2	2	2
1	1	2	6	6	12	8	1	1	2	2	1	2	2	2	1	2	2	2	2	1	2	2	1	2	2	2	1	2	2	2	2	1	2	1	2	2		3	2	2	2	2
1	1	2	8	6	12	24	1	3	2	2	2	2	1	2	2	2	2	2	2	1	2	2	2	2	2	2	2	2	2	2	2	1	1	2	2	2		2	2	2	2	2
1	3	2	6	6	8	12	1	3	2	2	1	2	1	2	2	2	2	2	2	1	2	2	1	2	2	2	2	2	2	2	2	2	2	1	2	2		2	2	2	2	8
1	1	1	6	8	7	12	1	1	2	2	2	2	1	2	2	2	2	2	2	2	2	2	2	2	2	2	2	2	2	2	1	2	2	2	2	2		3	1	2	2	1	2	2	1	2	2	2	2
1	1	2	6	8	12	12	1	1	2	2	2	2	2	2	1	2	2	2	2	2	2	2	2	2	2	2	2	2	2	2	2	2	2	2	2	2				2	2	2
1	3	2	2	6	2	88	1	3	2	2	2	1	2	2	2	2	2	2	2	1	1	1	1	2	2	2	1	2	2	2	2	1	1	1	2	2				2	2	2
1	1	1	5	5	12	88	1	1	1	2	2	2	2	2	2	2	2	2	2	2	2	2	2	2	2	2	2	2	2	2	2	1	8	1	2	1	粉条	2	2	2	2	2
1	1	1	12	0	12	18	1	1	2	2	1	2	2	2	1	2	1	2	2	1	2	2	2	2	2	2	2	2	2	2	2	2	2	2	2	2		1	8	2	2	2
1	1	2	4	4	8	6	1	1	2	2	1	2	1	2	1	1	1	2	2	1	2	1	1	1	2	2	1	2	2	2	2	1	1	1	2	2		4	1	2	2	1	1	2	2	2	2	2	2
1	2	1	6	6	12	12	1	3	2	2	1	2	1	8	8	8	8	8	8	8	8	8	8	8	8	8	8	8	8	8	8	8	8	8	8	2		3	2	2	2	8
1	1	1	88	5	1	6	1	1	1	2	2	2	1	2	2	2	2	2	2	1	2	1	1	2	1	2	1	2	2	2	2	1	2	1	2	2		1	1	2	2	2
1	3	1	5	5	5	88	1	1	2	2	2	2	1	2	1	1	1	2	2	1	2	1	1	2	2	2	1	2	2	2	2	1	2	1	2	2		2	2	2	2	2
1	1	2	7	7	12	12	1	1	2	2	2	2	2	2	2	2	2	2	2	1	2	2	2	2	2	2	2	2	2	2	2	2	2	2	2	2		2	2	2	2	2
1	1	2	6	6	10	6	1	1	2	2	1	2	2	2	1	2	2	2	2	2	2	2	2	2	2	2	2	2	2	2	2	2	2	2	2	2		1	1	2	2	2
1	1	1	6	6	8	12	1	3	2	2	1	2	1	2	1	2	2	2	2	1	2	1	1	1	2	2	2	2	2	2	2	1	2	1	2	2		2	2	2	2	2
1	1	2	1	2	88	12	1	1	2	2	2	2	2	2	2	2	2	2	2	1	2	1	1	2	2	2	1	2	2	2	2	1	2	1	2	2		3	2	2	2	1	1	2	2	2	2	2	2
1	9	2	8	9	8	24	1	1	1	2	2	2	1	2	1	2	2	2	2	1	2	2	2	2	2	2	2	2	2	2	2	1	2	1	2	2				2	2	2
1	3	2	88	88	88	88	2		2	2	2	2	1	2	2	2	2	2	2	1	2	2	1	2	2	2	1	2	2	2	2	1	1	1	2	2				2	2	8
1	1	1	88	4	12	4	1	1	2	2	1	2	2	2	1	2	2	2	2	1	2	1	1	2	2	2	2	2	2	1	2	1	1	1	2	2		3	1	2	2	1	1	2	2	2	2	2	2
1	1	1	88	6	88	88	1	1	1	2	2	2	2	2	1	2	2	2	2	1	2	2	2	2	1	2	2	2	2	2	2	2	2	2	2	2				2	2	1	2	2	2	2	2	1	2
1	1	2	6	6	90	12	1	1	2	2	2	2	2	2	2	2	2	2	2	2	2	2	2	2	1	2	2	2	2	2	2	2	2	2	2	2				2	2	2
1	2	2	3	3	8	7	1	1	2	2	1	2	2	2	2	2	2	2	2	1	2	2	1	2	2	2	2	2	2	2	2	1	2	1	2	2		3	2	2	2	2
1	1	2	88	5	12	24	1	1	2	2	1	2	2	2	1	2	2	2	2	1	2	1	1	1	2	2	2	1	2	2	2	1	2	1	2	2		2	1	2	2	2
1	2	2	6	8	12	12	1	1	2	2	2	2	2	2	2	1	2	2	2	1	2	1	1	2	2	2	2	2	2	2	1	1	2	1	2	2		1	2	2	2	2
1	1	1	3	88	12	88	1	3	2	2	1	1	2	2	2	2	2	2	2	1	2	2	1	2	2	2	1	2	2	2	2	1	2	1	2	2		3	2	2	2	2
1	1	2	3	6	8	12	1	1	1	2	1	2	1	2	2	2	2	2	2	1	2	2	1	2	2	2	2	2	2	2	2	1	2	2	2	2		1	1	2	2	1	2	2	2	2	2	2	2
1	1	1	7	5	12	88	1	3	2	2	2	2	2	2	2	2	2	2	2	1	2	2	1	2	1	2	1	1	2	2	2	2	2	1	2	2		2	2	2	2	2
1	1	1	6	7	18	12	1	1	2	2	1	2	1	2	1	2	1	2	2	1	2	1	1	2	1	2	2	1	2	2	2	1	2	1	2	2		2	2	2	2	1	2	2	2	2	2	2	2
1	1	1	5	7	12	12	1	1	2	2	2	2	2	2	2	2	2	2	2	1	2	2	8	1	2	2	1	2	2	2	2	1	2	1	2	2		3	2	2	2	2
1	2	2	88	88	8	8	1	1	2	2	1	2	2	2	1	1	2	2	2	1	2	2	2	2	2	2	2	2	2	2	2	2	1	2	2	2		3	2	2	2	2
1	3	1	88	5	7	7	1	1	1	2	1	1	2	2	2	2	2	2	2	1	2	1	1	2	2	2	2	2	2	2	2	1	2	1	2	2		3	2	2	2	2
1	1	2	4	4	7	5	1	1	2	2	1	2	1	2	1	2	1	2	2	1	2	2	2	2	1	2	1	2	2	2	2	1	2	1	2	2		1	2	2	2	8
1	1	2	4	4	88	88	1	1	1	2	1	2	2	2	2	2	2	2	2	2	2	2	2	2	2	2	2	2	2	2	2	2	2	2	2	2		8	1	2	2	1	1	2	2	2	2	2	2
1	1	1	4	4	12	10	1	1	2	2	2	2	2	2	2	2	2	2	2	1	2	2	2	2	2	2	2	2	2	2	2	2	2	2	2	2		2	2	2	2	2
1	3	1	6	6	12	12	1	3	2	2	2	2	1	2	2	2	2	2	2	2	2	2	2	2	2	2	2	2	2	2	2	2	2	2	2	2				2	2	8
1	3	2	3	3	5	6	1	3	2	2	1	1	1	2	2	2	2	2	2	1	2	2	2	2	2	2	1	2	2	2	2	1	1	1	2	2		2	2	2	2	1	2	2	2	2	2	2	2
1	1	1	6	6	7	12	1	1	1	1	1	2	1	2	1	2	2	2	2	1	2	2	1	2	2	2	1	2	2	2	2	1	2	1	1	2		2	2	2	2	2
1	1	2	6	6	12	12	1	1	2	2	1	2	2	2	2	2	2	2	2	1	2	1	1	2	2	2	2	2	2	2	2	1	1	2	2	2		2	2	2	2	2
1	1	1	3	5	12	12	1	1	2	2	1	2	1	1	2	2	2	2	2	1	2	1	1	1	2	2	1	1	2	2	2	2	2	1	2	2		3	1	2	2	2
1	1	1	5	5	15	7	1	1	2	1	2	2	2	1	2	2	2	2	2	1	2	2	2	1	1	2	2	2	2	2	1	2	2	8	2	2		1	2	2	2	2
1	3	2	4	5	14	12	1	3	2	2	2	2	1	2	1	2	2	2	2	1	2	2	1	1	1	2	2	2	2	2	2	1	1	1	2	2		2	2	2	2	2
1	1	2	7	7	12	88	1	1	2	2	1	2	2	2	1	2	2	2	2	2	2	2	2	2	2	2	2	2	2	2	2	2	2	2	2	2				2	2	2
1	1	2	5	5	12	12	1	1	2	2	1	2	1	2	1	2	2	2	2	1	2	2	2	2	2	2	2	2	2	2	2	1	2	1	2	2		3	2	2	2	2
1	1	1	7	7	9	88	1	1	2	2	2	2	2	2	1	2	2	2	2	1	2	2	2	2	2	2	2	2	2	2	2	2	2	2	2	2		1	2	2	2	2
1	3	1	0	2	12	88	1	3	2	2	2	2	1	2	1	2	2	2	2	1	2	1	1	2	1	2	2	2	2	2	2	2	1	1	2	2		3	2	2	2	2
1	2	1	3	3	12	24	2		2	2	1	2	1	2	1	2	2	2	2	1	2	1	1	1	2	1	2	2	2	2	2	2	1	1	2	2		2	1	2	2	1	2	2	2	2	2	2	2
1	1	2	5	5	12	24	1	1	2	2	1	2	2	2	2	2	2	2	2	1	2	2	1	2	2	2	2	2	2	2	1	1	2	1	2	2		2	2	2	2	2
1	1	2	10	4	12	13	1	1	2	2	1	2	2	1	2	2	2	2	2	1	2	2	1	2	2	2	2	2	2	2	2	1	1	1	1	2		1	1	2	2	2
1	3	1	4	5	12	12	1	1	2	2	2	2	2	2	2	2	2	2	2	1	2	1	2	2	1	2	2	2	2	2	2	2	1	1	2	2		2	2	2	2	1	2	2	2	2	2	2	2
1	3	1	2	2	2	6	1	1	2	2	8	8	8	8	1	8	8	8	8	8	8	8	8	8	8	8	8	8	8	8	8	8	8	8	8	8		3	2	8	8	8
1	1	1	88	88	8	88	1	1	2	2	2	2	2	2	2	2	2	2	2	2	2	2	2	2	2	2	2	2	2	2	2	2	2	2	2	2				2	2	2
1	2	1	6	6	88	6	1	3	1	2	1	1	1	2	1	2	1	2	2	1	2	1	1	2	2	2	2	2	2	1	2	1	2	1	2	2		4	2	1	1	1	2	2	1	2	2	2	2
1	3	1	6	6	6	88	1	3	1	2	1	1	2	2	2	2	2	2	2	1	2	2	2	2	2	2	2	2	2	2	2	2	2	2	2	2		1	2	2	2	2
1	3	1	88	88	88	88	1	1	2	2	1	2	1	2	2	2	2	2	2	1	2	2	2	2	2	2	2	2	2	2	2	2	1	2	2	2		3	2	2	2	8
1	1	1	3	6	18	18	2		2	2	1	2	2	2	2	2	2	2	2	1	2	2	1	2	1	2	1	2	2	2	2	1	2	1	2	2		3	2	2	2	1	1	2	2	2	2	2	2
1	1	1	3	5	8	12	1	1	2	2	1	2	2	2	2	1	2	1	2	1	2	2	2	2	2	2	2	2	2	2	1	2	1	2	2	2		3	1	2	2	1	1	2	1	2	2	2	2
1	1	1	3	6	8	24	1	1	2	2	2	1	2	2	2	2	2	2	2	1	2	2	1	2	2	2	2	2	2	2	2	1	1	1	2	2		2	2	2	2	1	1	1	2	2	2	1	2
1	1	1	0	8	12	12	1	1	2	2	1	2	1	2	1	2	2	2	2	1	2	2	2	2	2	2	2	2	2	2	2	2	2	2	1	2		8	2	2	2	2
1	1	2	6	6	12	12	1	1	2	2	1	2	2	2	1	2	2	2	2	1	2	2	2	2	2	2	2	2	2	2	2	1	2	1	2	2		1	2	2	2	2
1	1	2	4	5	6	6	1	1	2	2	1	2	2	1	1	2	1	1	1	1	2	2	1	1	1	2	1	2	1	2	1	1	1	1	2	2		3	2	2	2	1	2	1	2	2	2	2	2
1	1	1	12	12	12	4	1	3	2	2	2	1	2	2	1	2	2	2	2	1	2	1	2	1	2	2	1	2	2	2	2	1	2	1	2	2		1	2	2	2	1	2	2	2	2	2	1	2
1	1	1	7	8	18	10	2		2	2	2	2	1	2	2	2	1	2	2	1	2	1	1	1	2	2	1	1	2	2	2	1	2	1	2	2		1	2	2	2	2
1	1	2	3	5	8	12	1	1	1	2	1	1	2	2	2	2	2	2	2	1	2	2	2	2	2	2	2	2	2	2	2	2	2	2	1	2		4	2	2	2	1	2	2	2	2	2	1	2
1	3	2	7	4	5	4	1	3	2	2	1	2	1	2	2	2	2	2	2	2	2	1	1	2	1	2	2	2	2	2	2	1	1	1	2	2		3	2	2	2	2
1	3	2	88	88	88	88	1	3	2	2	1	2	1	2	2	2	2	1	2	2	2	1	2	2	1	2	1	2	2	2	2	2	2	2	2	2				2	2	2
1	3	1	5	8	12	12	1	3	2	2	2	2	1	2	2	2	2	2	2	1	2	2	1	1	1	2	1	2	2	2	1	2	2	1	2	2		5	1	2	2	2
1	3	1	0	1	90	88	2		1	2	1	2	2	2	1	2	2	2	2	1	2	2	1	2	2	2	2	2	2	2	2	2	2	2	2	2		4	2	2	2	2
1	3	1	88	88	12	88	2		2	2	1	2	1	2	1	2	2	2	2	1	2	1	2	2	2	2	2	2	2	2	2	1	1	1	2	2		3	2	2	2	2
1	1	2	6	10	12	12	1	1	2	2	1	2	2	2	1	2	2	2	2	1	2	1	1	2	2	2	2	2	2	1	2	1	1	1	2	2		3	2	2	2	1	1	2	2	2	2	2	2
1	9	2	4	4	12	8	1	3	2	2	1	2	1	2	2	2	2	2	2	1	2	2	2	2	2	2	2	2	2	2	2	1	2	1	2	2		2	2	2	2	2
1	1	2	3	4	7	12	1	1	1	2	1	2	1	2	2	2	2	2	2	1	2	2	2	2	2	2	2	2	2	2	1	1	2	1	2	2		1	2	2	2	2
1	1	1	88	4	88	88	1	3	2	2	1	1	2	2	1	2	2	2	2	1	2	2	2	2	2	2	2	2	2	2	2	1	2	1	2	2		1	2	2	2	2
1	1	1	7	7	8	10	1	1	2	2	1	2	1	2	2	2	2	2	2	1	2	2	2	2	1	2	1	2	2	2	1	1	1	1	2	2		2	2	2	2	2
1	1	2	5	5	18	88	1	1	2	2	2	2	2	2	2	2	2	2	2	1	2	2	1	2	2	2	2	2	2	2	2	2	2	1	2	2		2	2	2	2	1	2	2	1	2	2	2	2
1	1	2	6	7	88	88	1	1	2	2	2	1	1	2	2	2	2	2	2	1	2	2	2	2	2	2	2	2	2	2	2	2	2	2	2	2		1	2	2	2	1	2	1	2	2	2	2	2
1	3	1	12	7	8	12	1	3	2	2	1	1	1	2	1	2	1	2	2	1	2	2	1	2	2	2	2	2	2	2	2	1	1	1	2	2		3	2	2	2	2
1	1	1	5	7	12	7	1	1	2	2	2	2	2	2	2	2	1	2	2	1	1	1	1	2	1	2	2	2	2	2	2	1	2	1	2	2				2	2	2
1	3	2	8	4	12	8	1	3	2	2	1	1	1	2	1	2	2	2	2	1	2	1	2	2	1	2	2	2	2	2	2	1	2	1	2	2		4	2	2	2	2
1	3	2	5	5	12	7	1	3	2	2	2	2	1	2	2	2	2	2	2	2	2	2	2	2	2	2	2	2	2	2	2	2	2	2	2	2		8	8	2	2	2
1	3	1	12	7	13	7	1	3	1	2	1	2	1	2	2	2	2	2	2	1	2	2	2	2	2	2	2	2	2	2	2	1	1	1	2	2		1	2	2	2	1	2	2	2	1	2	2	2
1	1	2	5	6	90	24	1	3	1	2	1	2	1	2	1	2	2	2	2	1	1	2	1	2	2	2	2	2	2	1	2	1	2	1	2	2		8	1	2	2	1	2	2	2	2	2	2	2
1	2	1	12	7	12	12	2		2	2	2	2	2	2	2	2	2	2	2	2	2	2	2	2	2	2	2	2	2	2	2	2	2	2	2	2				2	2	1	1	1	1	2	2	2	2
1	1	1	7	4	13	12	1	1	2	2	2	2	2	2	2	2	2	2	2	1	2	1	2	2	2	2	2	2	2	1	1	1	2	1	2	2		2	2	2	2	2
1	1	2	88	88	12	8	1	1	2	2	1	2	2	2	2	2	1	1	2	1	2	1	1	2	1	2	1	2	2	2	2	1	1	1	1	2		3	2	2	2	1	1	1	1	2	2	2	2
1	3	2	7	7	12	12	1	3	2	2	1	2	1	2	2	2	2	2	2	1	2	1	1	2	2	2	2	2	2	2	2	1	1	1	2	2		2	2	2	2	2
1	9	2	8	8	8	8	1	3	2	2	1	1	1	2	2	2	2	2	2	1	2	2	1	2	1	2	2	2	2	2	2	1	2	1	2	2		1	2	2	2	2
1	1	2	3	7	6	88	1	3	2	2	1	2	1	2	1	1	1	2	2	1	2	2	1	2	1	2	2	1	2	2	1	1	2	1	2	2		3	2	2	2	1	2	2	2	2	2	2	2
1	3	2	6	6	90	88	1	3	2	2	1	2	2	2	2	2	2	1	2	1	2	2	2	2	2	2	2	2	2	2	2	2	2	2	2	2		3	2	2	2	8
1	3	1	88	3	48	88	1	3	2	2	1	2	1	2	2	2	2	2	2	1	2	2	1	1	2	2	1	1	2	1	2	1	8	1	2	2		4	2	2	2	2
1	1	2	1	7	9	12	1	1	2	2	1	2	1	2	1	2	2	2	2	1	2	2	1	2	2	2	2	2	2	2	2	2	2	1	2	2				2	2	1	1	2	2	2	2	2	2
1	3	1	14	6	2	15	1	1	2	2	1	1	2	1	1	1	2	2	2	1	1	2	1	1	2	2	2	2	2	2	2	1	2	1	2	2		2	1	2	2	1	1	1	1	2	1	1	2
1	3	1	8	5	9	88	1	1	2	2	1	2	2	2	1	2	2	2	2	1	2	2	1	2	1	2	2	2	2	2	2	1	1	1	2	2		2	1	2	2	2
1	1	2	0	4	12	88	1	1	2	2	2	2	2	2	2	2	2	2	2	1	2	2	2	2	1	2	2	2	2	2	2	2	2	2	2	2				2	2	2
1	1	2	6	6	12	6	1	1	2	2	1	2	2	2	1	2	2	2	2	1	1	1	1	1	2	2	1	2	2	2	2	1	2	1	2	2		2	2	2	2	2
1	1	2	4	4	12	6	1	1	1	2	1	2	2	2	2	2	2	2	2	1	2	1	1	2	2	2	2	2	2	2	2	1	1	1	2	2		3	2	2	2	2
1	1	1	12	3	12	24	2		8	8	1	2	1	2	2	2	2	2	2	1	2	1	1	2	1	2	2	2	2	2	2	1	2	1	2	2		8	2	2	2	2
1	3	1	12	6	8	14	1	3	2	2	1	2	1	2	2	2	2	2	2	1	2	2	1	2	2	2	2	2	2	2	2	1	2	1	2	2		8	2	2	2	8
1	1	1	3	3	8	7	1	1	2	2	1	1	1	2	1	2	2	2	2	2	2	2	1	1	1	2	1	2	2	2	2	1	1	1	8	2		1	1	2	2	2
1	3	2	5	5	5	12	1	3	2	2	1	2	1	2	2	2	2	2	2	1	2	2	1	2	2	2	2	2	2	2	2	1	1	1	2	2		3	2	2	2	8
1	1	2	88	88	88	88	1	3	2	2	1	2	2	2	2	2	2	2	2	1	2	2	2	2	2	2	2	2	2	2	2	2	2	2	2	2		3	2	2	2	1	1	1	2	2	2	2	2
1	3	2	7	7	12	12	1	1	2	2	1	2	2	2	2	2	2	2	2	2	2	2	2	2	2	2	2	2	2	2	2	2	2	2	2	2				2	2	8
1	2	2	88	88	88	88	1	1	2	2	1	2	2	2	2	2	1	2	2	1	2	2	1	2	2	2	2	2	2	2	2	1	2	1	2	2		2	2	2	2	2
1	1	1	6	6	12	6	1	1	2	2	1	2	2	2	1	2	2	8	2	1	2	2	1	2	2	2	1	1	2	2	2	1	2	1	2	2		6	2	2	2	2
1	1	1	18	8	12	24	1	1	2	2	2	2	2	2	2	2	2	2	2	2	2	2	2	2	2	2	2	2	2	2	2	2	2	2	2	2				2	2	2
1	1	1	88	5	88	88	1	1	2	2	1	2	2	2	2	2	2	2	2	1	2	2	2	2	2	2	2	2	2	2	2	2	2	2	2	2				2	2	2
1	2	1	2	5	4	24	1	3	2	2	1	2	1	2	2	2	1	2	2	1	1	2	1	1	1	2	2	2	2	2	2	1	1	1	2	2		3	2	2	2	2
1	1	2	5	5	8	88	1	1	2	2	1	2	2	2	2	2	2	2	2	1	2	2	1	2	1	2	2	2	2	2	2	2	2	2	2	2		1	2	2	2	2
1	3	2	12	12	3	12	1	3	2	2	1	2	1	2	1	2	2	2	2	1	2	1	1	2	2	2	1	2	2	2	2	1	1	1	1	2		3	2	2	2	2
1	3	1	12	4	18	24	1	3	2	2	1	2	1	2	2	2	2	2	2	1	2	2	2	2	2	2	2	2	2	2	2	2	1	2	2	2		1	2	2	2	2
1	1	1	12	4	12	6	1	1	2	2	1	2	2	1	1	2	1	2	2	1	2	1	1	2	1	2	2	2	2	1	2	1	1	1	2	2		3	2	2	2	2
1	1	1	5	5	12	10	1	1	2	2	2	1	2	2	2	2	2	2	2	1	2	2	1	2	2	2	2	2	2	2	2	1	2	1	2	2		3	2	2	2	1	1	1	2	2	2	2	2
1	1	1	7	3	7	6	1	1	2	2	1	1	2	2	1	2	1	2	2	1	2	1	1	1	1	2	2	1	2	2	2	1	1	1	1	2		3	2	2	2	2
1	1	1	4	5	12	7	2		1	2	1	1	1	2	1	2	1	1	2	1	2	2	1	1	2	2	1	1	2	2	2	2	2	1	2	2		3	2	2	2	2
1	3	2	6	6	12	10	2		2	2	2	1	1	2	2	2	2	2	2	1	2	2	2	2	2	2	2	2	2	2	2	2	2	2	2	2				2	2	2
1	3	1	3	3	3	7	1	3	2	2	1	1	1	2	1	2	2	2	2	1	2	2	1	2	2	2	2	2	2	2	2	2	2	2	2	2		3	2	2	2	2
1	1	2	3	3	12	12	1	1	2	2	1	2	2	2	1	2	2	2	2	1	2	2	1	2	2	2	2	2	2	2	2	1	2	1	2	2				2	2	2
1	3	1	6	6	6	88	1	3	2	2	2	2	1	2	2	2	2	1	2	1	2	1	1	2	1	2	2	2	2	2	2	1	2	1	2	2		2	2	2	2	2
1	1	1	10	5	10	88	1	1	2	2	2	1	2	2	1	2	2	2	2	1	2	2	1	2	2	2	2	2	2	2	2	1	2	1	2	2		2	2	2	2	2
1	1	1	12	3	14	8	1	1	1	2	1	2	1	2	1	1	2	2	2	1	2	2	1	1	1	2	2	2	2	1	1	1	2	1	2	2		3	2	2	2	1	1	2	1	2	2	2	2
1	3	2	7	7	12	9	1	3	2	2	1	1	2	2	2	2	2	2	2	1	2	2	1	2	1	2	2	2	2	2	2	2	1	1	2	2		3	1	2	2	2
1	3	1	4	5	12	88	1	3	2	2	1	1	2	2	2	2	2	2	2	1	2	1	1	2	2	2	2	2	2	2	2	1	2	1	2	2		3	2	2	2	2
1	1	1	1	1	12	2	1	1	2	2	1	2	2	2	1	2	1	1	2	1	2	1	1	1	1	2	2	2	2	1	2	1	1	1	1	2		3	2	2	2	1	1	2	2	2	2	2	2
1	1	1	2	2	2	6	1	3	2	2	2	2	1	2	2	2	2	2	2	1	2	1	1	1	2	2	1	2	2	2	2	1	2	1	2	2		3	2	2	2	1	2	2	2	2	2	2	2
1	3	2	2	2	5	6	1	3	2	2	1	2	1	2	2	2	2	2	2	1	2	2	1	1	2	2	2	2	2	2	2	1	2	1	2	2		3	2	2	2	2
1	3	2	88	88	88	88	1	1	1	2	1	2	1	2	2	2	2	2	2	2	2	2	2	2	2	2	2	2	2	2	2	2	2	2	2	2				2	2	8
1	1	2	5	5	88	88	1	1	2	2	2	2	2	2	1	2	2	2	2	1	2	1	1	2	2	2	1	2	2	2	2	1	2	1	2	2		1	2	2	2	1	2	2	2	2	2	2	2
1	1	1	1	1	12	12	1	1	2	2	1	2	2	2	2	2	2	1	2	1	2	2	2	2	2	2	2	2	2	2	1	2	2	2	1	2		2	2	2	2	2
1	3	1	7	8	7	12	2		2	2	2	2	1	2	2	2	2	2	2	1	2	2	1	2	1	2	2	2	2	2	2	1	1	1	2	2		3	2	2	2	2
1	1	2	3	3	12	88	1	1	2	2	2	2	2	2	1	2	2	2	2	1	2	1	1	2	2	2	2	2	2	2	2	1	2	1	2	2		2	2	2	2	1	1	2	2	2	2	2	2
1	1	2	12	6	12	12	1	2	2	2	1	2	2	2	1	2	2	2	2	1	2	2	1	2	2	2	2	2	2	2	2	1	2	1	2	2		3	2	2	2	2
1	3	2	4	4	8	88	1	3	2	2	1	1	2	2	1	2	1	2	2	1	2	2	1	2	1	2	2	2	2	2	2	1	1	1	2	2		3	1	2	2	8
1	1	1	6	6	8	6	1	1	2	2	2	2	2	2	2	2	2	2	2	1	2	2	2	2	2	2	1	2	2	2	2	1	2	1	2	1	米粉	2	2	2	2	2
1	1	2	6	7	14	24	1	1	1	2	1	2	2	2	1	2	2	2	2	1	2	2	1	2	1	2	2	2	2	2	2	1	2	1	2	2		2	2	2	2	1	1	2	2	1	2	2	2
1	1	1	6	7	16	12	1	1	1	2	1	2	1	2	2	2	2	2	2	1	2	2	2	2	2	2	2	2	2	2	2	2	2	2	2	2		1	1	2	1	2
1	3	1	3	4	3	12	1	3	2	2	1	2	1	2	1	2	2	2	2	1	2	1	1	1	2	2	2	2	2	2	2	1	2	1	2	2				2	2	2
1	1	2	7	7	12	12	1	1	2	2	1	2	2	2	2	2	2	2	2	1	2	2	1	2	2	2	2	2	2	2	2	1	1	1	2	2		2	2	2	2	2
1	1	1	6	6	12	7	1	1	2	2	2	2	2	2	1	2	2	2	2	1	2	2	2	1	1	2	2	2	2	2	2	1	2	1	2	2		2	2	2	2	1	2	2	2	2	2	2	2
1	3	2	5	5	5	88	1	3	2	2	1	2	1	2	2	2	2	2	2	1	2	1	1	2	2	2	2	2	2	1	2	2	2	1	2	2		2	2	2	2	2
1	1	1	4	4	12	12	1	1	2	2	1	2	2	2	2	2	2	2	2	1	2	2	1	2	2	2	2	2	2	2	2	2	2	1	2	2		2	2	2	2	2
1	3	2	1	1	88	6	1	3	1	2	1	2	1	2	2	2	2	2	2	1	2	1	1	1	1	2	2	1	2	2	2	1	2	1	2	2		4	2	2	2	2
1	3	2	88	88	12	12	1	3	2	2	2	2	1	2	1	2	2	2	2	1	2	2	1	2	2	2	2	2	2	2	2	1	2	1	2	2		1	2	2	2	2
1	1	1	8	8	12	12	1	1	2	2	1	2	1	2	2	2	2	2	2	1	2	2	2	2	2	2	2	2	2	2	2	1	1	1	2	2		2	2	2	2	1	1	2	2	2	2	2	2
1	1	2	6	6	12	12	1	1	2	2	1	2	1	2	1	2	2	2	2	1	2	1	1	2	2	2	1	2	2	2	2	1	1	1	2	2		2	1	2	2	1	2	2	2	2	2	2	2
1	3	2	7	7	8	16	1	3	2	2	2	2	1	2	2	2	2	2	2	1	2	1	1	2	2	2	2	2	2	2	2	1	2	1	2	2		2	2	2	2	2
1	3	1	88	88	88	88	1	1	2	2	2	1	1	2	1	2	2	2	2	1	2	2	1	1	2	2	2	1	2	2	1	2	2	2	2	2		1	2	2	2	2
1	2	1	88	4	8	7	1	1	2	2	1	2	2	2	2	2	2	2	2	1	2	2	1	2	2	2	2	2	2	2	1	2	1	1	2	2		3	2	2	2	2
1	1	2	1	5	12	12	1	1	1	2	2	2	1	2	2	2	2	2	2	1	1	2	2	1	2	2	2	1	2	2	1	1	2	1	2	2		2	1	2	2	1	1	1	1	2	2	2	2
1	3	1	7	12	6	24	1	3	1	2	1	2	1	2	1	1	2	2	8	1	2	2	1	2	2	2	2	2	2	2	2	1	1	1	2	2		2	2	2	2	8
1	1	1	4	5	8	12	1	1	2	2	1	2	2	2	1	2	1	2	2	1	2	1	1	2	2	2	2	2	2	2	2	1	1	1	2	2		3	2	2	2	2
1	1	1	6	7	12	8	1	1	2	2	2	2	1	2	2	2	2	2	1	1	2	2	2	1	2	2	2	1	2	2	2	1	2	1	2	2		3	2	2	2	2
1	1	2	4	5	12	88	1	1	2	2	2	2	1	2	1	2	2	2	2	1	2	1	1	2	2	2	1	2	2	2	2	1	2	1	2	2		3	2	2	2	1	1	2	2	2	2	1	2
1	1	2	0	88	9	12	1	1	2	2	1	2	2	2	2	2	2	2	2	1	2	2	2	2	2	2	2	2	2	2	2	2	2	1	1	2		2	2	2	2	2
1	1	1	12	12	10	12	1	1	2	2	2	2	2	2	1	2	2	2	2	1	2	1	2	2	1	2	1	2	2	2	2	1	2	1	2	2		4	2	2	2	2
1	1	2	8	7	12	12	1	1	2	2	2	2	1	2	2	2	2	2	2	1	2	2	2	2	2	2	2	2	2	2	2	2	2	2	2	2				2	2	2
1	1	2	2	5	6	12	1	3	2	2	1	2	1	2	1	2	2	1	2	1	2	2	1	1	1	2	2	2	2	2	2	1	1	1	2	2		4	2	2	2	1	2	1	2	2	2	2	2
1	1	1	3	3	14	3	1	3	1	2	1	2	1	2	2	2	2	2	2	1	1	2	2	2	1	2	1	1	2	1	1	1	2	1	2	2		4	2	2	2	1	1	2	2	2	2	2	2
1	3	1	6	88	6	13	1	3	2	2	1	1	2	2	1	2	2	2	2	1	2	1	1	2	1	2	2	2	2	2	2	1	2	1	2	2				2	2	1	1	2	2	2	2	2	2
1	2	1	12	6	12	12	1	1	2	2	2	2	1	2	2	2	2	2	2	1	2	2	2	2	2	2	2	2	2	2	2	2	2	2	2	2		1	1	2	2	2
1	3	1	88	88	88	88	1	3	2	2	1	2	2	2	2	2	2	2	2	2	2	2	2	2	2	2	2	2	2	2	2	2	2	2	2	2				2	2	8
1	1	1	3	5	12	8	1	1	2	2	1	2	2	2	1	2	2	2	2	1	2	2	1	2	2	2	1	2	2	2	2	1	2	1	2	2		3	2	2	2	1	2	2	2	2	2	2	2
1	1	2	5	5	17	7	1	1	2	2	1	1	1	2	1	2	2	2	2	1	2	1	1	2	2	2	2	2	2	2	1	1	1	1	1	2		1	2	2	2	2
1	1	1	6	6	12	12	1	1	2	2	1	2	2	2	2	2	2	2	2	1	2	2	2	2	2	2	2	2	2	2	2	2	2	2	2	2		3	2	2	2	2
1	1	2	4	5	8	12	1	1	1	1	1	2	2	2	2	2	2	1	2	1	2	2	1	2	1	2	1	1	2	1	2	1	2	1	2	2		3	2	2	2	1	2	1	2	2	2	2	2
1	1	2	12	5	12	8	1	1	2	2	2	2	2	2	1	2	2	2	2	1	2	2	1	1	1	2	1	1	2	1	2	1	2	1	1	2		3	1	2	2	1	1	2	2	2	2	2	2
1	1	1	12	12	12	12	1	1	2	2	1	2	2	2	2	2	2	2	2	2	2	2	2	2	2	2	2	2	2	2	2	2	2	2	2	2		1	2	2	2	2
1	1	2	7	7	7	8	1	1	2	2	1	2	2	2	1	1	2	2	2	1	2	1	2	2	1	2	2	2	2	2	2	1	2	1	2	2				2	2	2
1	1	1	4	4	12	24	1	1	2	2	1	2	2	2	2	2	2	2	2	1	2	2	1	2	2	2	1	2	2	2	2	1	1	1	2	2		2	2	2	2	2
1	3	2	12	12	18	88	1	3	2	2	2	2	1	2	2	2	2	2	2	1	2	2	2	2	2	2	2	2	2	2	2	1	2	2	2	2		3	1	2	2	2
1	1	2	7	7	12	7	1	1	2	2	1	2	1	2	2	2	2	2	2	1	2	2	1	2	2	2	2	2	2	2	2	1	2	2	2	2		1	2	2	2	2
1	1	1	12	7	12	12	1	1	2	2	1	2	2	2	1	2	2	2	2	2	2	2	2	2	2	2	2	2	2	2	2	2	2	2	2	2		3	2	2	2	2
1	1	2	3	3	6	6	1	3	2	2	1	2	2	2	2	2	2	2	2	1	2	1	1	2	1	2	2	2	2	2	2	1	2	1	2	2		3	2	2	2	2
1	3	2	4	4	9	7	1	3	2	2	1	2	1	2	2	2	2	2	2	1	2	2	1	2	1	2	2	2	2	2	1	2	2	1	1	2		2	2	2	2	1	2	2	2	1	2	2	2
1	1	2	3	4	9	10	1	1	2	2	1	2	1	2	1	2	2	2	2	1	2	1	1	2	2	2	2	2	2	2	2	1	1	1	2	2		3	2	2	2	2
1	1	1	6	6	12	6	1	1	2	2	1	2	2	2	2	2	2	2	2	1	2	1	1	2	1	2	1	1	2	2	2	1	2	1	1	2		1	2	2	2	1	2	2	2	2	2	2	2
1	2	2	88	6	12	88	1	1	1	2	1	1	1	2	1	2	1	1	2	1	2	1	1	2	2	2	2	1	2	2	2	2	2	1	2	2				2	2	2
1	2	2	6	4	12	6	1	1	2	2	1	2	2	2	2	2	2	2	2	1	1	2	1	2	1	2	1	2	2	2	1	1	1	1	2	2		2	2	2	2	1	2	2	1	2	2	2	2
1	1	2	18	4	24	24	1	1	2	2	1	2	2	2	2	2	2	2	2	1	2	2	1	2	1	2	2	2	2	2	1	1	2	1	2	2		2	1	2	2	2
1	3	1	7	8	8	8	1	3	2	2	1	2	1	2	1	2	2	2	2	1	2	2	1	1	1	2	1	1	2	2	2	1	1	1	2	2		3	2	2	2	2
1	3	2	88	88	88	88	1	3	2	2	1	1	2	2	1	2	2	2	2	1	2	1	2	2	1	2	2	2	2	2	1	1	2	1	2	2		3	2	2	2	2
1	1	2	10	6	8	6	1	1	1	1	1	2	2	1	1	2	1	2	2	1	2	2	1	2	1	2	1	1	2	2	2	1	2	1	2	2		1	2	2	2	2
1	1	2	6	6	8	15	1	2	2	2	1	1	2	2	2	2	2	2	2	1	2	2	2	2	2	2	2	2	2	2	2	2	2	2	2	2				2	2	2
1	1	1	6	6	12	8	1	1	2	2	2	2	2	2	2	2	2	2	8	1	2	2	2	2	2	2	2	1	2	2	2	2	2	1	2	2		1	2	2	2	2
1	1	1	88	88	88	88	1	8	2	2	2	2	2	2	2	2	2	2	2	2	2	2	2	2	2	2	2	2	2	2	2	2	2	2	2	2		8	2	2	2	2
1	1	2	10	10	10	10	1	1	2	2	2	2	2	2	2	2	2	8	2	2	2	2	2	2	2	2	2	2	2	2	2	2	2	2	2	2				2	2	2
1	3	2	12	3	14	12	1	1	2	2	1	2	2	2	2	2	2	2	2	1	2	2	1	2	2	2	2	2	2	2	2	1	2	1	2	2		3	2	2	2	2
1	1	1	6	6	5	12	1	1	2	2	1	2	2	2	2	2	2	2	2	1	2	2	1	2	1	2	2	2	2	2	2	2	2	1	2	2		3	2	2	2	2
1	3	2	3	5	12	12	1	3	2	2	2	2	1	2	2	2	1	2	2	1	2	2	2	2	2	2	2	2	2	1	1	1	2	1	2	2		2	2	2	2	2
1	1	2	6	6	24	8	1	2	1	2	2	2	1	2	2	1	2	2	2	1	2	2	1	2	1	2	2	2	8	1	1	1	2	1	2	2				2	2	1	1	1	1	2	2	2	2
1	1	1	12	4	18	12	1	1	2	2	2	2	2	2	2	2	1	2	2	1	2	2	1	2	2	2	1	2	2	2	2	1	2	1	2	2		4	1	2	2	1	2	2	2	2	2	2	2
1	1	2	12	6	12	12	1	1	2	2	1	1	2	2	1	2	2	2	2	1	2	2	2	2	2	2	2	2	2	2	2	2	2	1	2	2		2	2	2	2	1	1	2	2	2	2	2	2
1	1	1	5	5	88	88	2		2	2	1	2	1	2	2	2	2	2	2	1	2	2	1	2	2	2	2	2	2	2	2	2	1	1	2	2		3	1	2	2	2
1	1	1	5	5	4	88	1	1	2	2	1	2	1	2	2	2	2	2	2	8	8	8	8	8	8	8	8	8	8	8	8	8	8	8	8	8				2	2	2
1	1	2	3	4	12	7	2		1	2	1	2	2	2	2	2	2	2	2	1	2	2	1	2	2	2	2	2	2	2	2	1	2	1	2	2				2	2	1	1	2	2	1	2	2	2
1	3	2	12	8	12	14	1	3	2	2	1	2	1	2	1	2	2	1	2	1	2	2	2	2	1	2	2	2	2	2	2	1	1	1	2	2		3	2	2	2	2
1	1	1	12	6	5	12	1	1	2	2	1	2	2	2	2	2	1	2	2	1	2	2	2	2	2	2	2	2	2	1	2	2	2	2	2	2		2	2	2	2	1	1	2	2	2	2	2	2
1	1	1	5	5	12	6	1	1	2	2	2	2	2	2	2	2	2	2	2	1	2	2	2	2	2	2	2	2	2	2	2	2	2	2	2	2		1	2	2	2	2
1	3	2	88	6	16	8	1	3	1	2	1	2	1	2	1	2	2	2	2	1	2	2	1	2	2	2	2	2	2	1	2	1	2	1	2	2		2	1	2	2	1	1	2	2	2	2	2	2
1	1	1	6	88	12	10	1	1	2	2	1	2	2	1	1	2	1	2	2	1	2	2	2	2	1	2	2	2	2	2	2	2	1	2	2	2		2	2	1	2	2
1	3	1	8	8	12	8	1	1	2	2	1	2	2	2	2	2	2	2	2	2	2	2	2	2	2	2	2	2	2	2	2	2	2	2	2	2				2	2	1	2	2	2	2	2	2	2
1	3	2	6	7	8	7	1	3	2	2	2	2	1	2	2	2	2	2	2	2	2	2	2	2	2	2	2	2	2	2	1	2	2	2	2	2		4	2	2	2	2
1	1	2	4	4	6	6	2		2	2	1	1	1	2	2	2	1	2	2	1	2	2	2	2	1	2	1	2	2	2	2	1	2	1	1	2		7	1	2	2	1	1	1	2	1	2	2	2
1	1	1	12	18	24	88	1	1	2	2	2	2	1	2	2	2	2	2	2	1	2	2	2	2	2	2	2	2	2	1	2	2	1	1	1	2				2	2	2
1	3	2	12	12	12	12	1	3	2	2	1	2	1	2	1	2	2	2	2	1	2	2	1	2	2	2	2	2	2	2	2	1	1	1	2	2		2	2	2	2	2
1	3	1	18	1	18	9	1	3	2	2	1	2	1	2	2	2	2	1	2	1	2	2	1	2	1	2	2	2	2	2	2	1	1	1	2	2		7	2	2	2	1	1	1	1	2	2	2	2
1	1	1	3	5	6	18	1	1	2	2	1	1	2	2	1	2	2	2	2	1	2	2	1	2	2	2	2	2	2	2	2	1	2	1	2	1	核桃	3	2	2	2	2
1	3	1	8	6	8	6	1	3	2	2	1	2	1	1	2	1	2	2	2	1	2	2	2	2	1	2	1	2	2	2	1	2	2	1	2	2		5	2	2	2	2
1	1	1	4	5	12	7	1	1	2	2	1	2	2	2	2	2	2	2	2	1	2	2	1	2	2	2	2	2	2	2	2	1	2	1	2	2		4	2	2	2	1	2	2	2	2	2	1	2
1	3	2	8	8	10	15	1	3	2	2	1	2	1	2	2	2	2	2	2	1	2	2	1	2	2	2	1	2	2	2	2	1	2	1	2	2		3	2	2	2	2
1	3	2	8	4	8	88	2		1	2	1	2	1	2	2	2	2	2	2	1	2	1	1	2	1	2	2	2	2	1	2	1	1	1	2	2		3	1	2	2	2
1	9	2	0	88	88	88	1	3	2	2	1	2	2	2	1	2	2	2	2	1	2	1	1	2	1	2	1	2	2	2	2	2	1	1	2	2				2	2	8
1	9	2	14	1	12	8	2		2	2	1	2	1	2	2	2	2	2	2	1	2	2	2	1	1	2	2	2	2	2	2	1	1	1	2	2		4	2	2	2	2
1	1	1	6	6	88	88	1	1	2	2	2	2	2	2	1	2	2	2	2	1	2	2	1	2	2	2	2	1	2	2	2	1	2	1	2	2		2	2	2	2	2
1	3	2	88	5	88	6	2		1	2	1	2	1	2	2	2	2	2	2	2	1	1	1	1	1	2	1	2	2	2	2	1	1	1	2	2		3	1	2	2	2
1	1	2	2	3	6	88	2		2	2	1	2	1	1	1	2	2	1	2	1	2	1	1	2	1	2	1	2	2	2	2	2	2	1	2	2		6	2	2	2	1	2	2	2	2	2	1	2
1	1	1	12	6	12	12	2		2	2	1	2	1	2	2	2	2	2	2	1	2	2	1	1	2	2	1	1	1	2	1	2	2	1	2	2		3	2	2	1	2
1	3	1	6	6	6	24	1	3	2	2	1	2	2	2	2	2	2	2	2	1	2	1	1	2	2	2	2	2	2	2	2	1	1	1	2	2		2	2	2	2	2
1	1	2	8	8	10	12	1	1	1	2	1	2	2	2	2	2	2	2	2	1	2	1	1	2	2	2	1	2	2	2	2	1	2	1	2	2		3	2	2	2	2
1	1	2	7	7	12	24	1	3	2	2	2	2	1	2	1	2	2	2	2	1	2	2	1	1	1	2	1	1	2	2	2	1	2	1	2	2		3	1	2	2	2
1	1	2	88	88	88	88	1	1	2	2	2	2	2	2	2	2	2	2	2	1	2	2	2	2	2	2	1	2	2	2	2	1	2	2	2	2		3	2	2	2	2
1	1	2	88	88	8	12	1	3	2	2	2	2	1	2	1	2	2	2	2	1	2	1	1	1	1	2	2	2	2	2	2	1	1	1	2	2		3	2	2	2	2
1	1	2	2	2	12	2	1	1	2	2	1	2	2	2	1	2	2	2	2	1	2	2	2	2	1	2	2	2	2	2	2	1	2	1	2	2		6	2	2	2	1	2	2	2	2	2	1	2
1	9	1	1	1	88	12	1	3	2	2	2	2	1	2	2	2	2	1	2	1	2	2	1	2	2	2	2	2	2	2	1	1	2	1	2	2				2	2	2
1	1	2	12	12	12	24	1	1	2	2	1	2	2	2	2	2	2	2	2	1	2	1	1	2	2	2	1	2	2	2	2	1	2	1	1	2		3	2	2	2	1	1	1	2	2	2	2	2
1	3	1	5	5	3	9	2		2	1	1	2	1	2	2	2	2	2	2	1	2	2	1	2	2	2	2	2	2	2	2	1	2	2	2	2		3	2	1	2	8
1	1	1	6	6	12	8	1	3	2	2	1	1	1	1	2	2	2	2	2	1	2	1	2	2	1	2	2	2	2	2	2	1	1	1	2	2		3	2	2	2	1	1	2	2	1	2	2	2
1	3	2	4	6	12	6	1	3	2	2	2	1	2	2	2	2	2	2	2	1	2	2	1	2	2	2	1	2	2	2	2	1	2	1	2	2		1	2	2	2	2
1	1	2	4	6	12	7	1	1	2	2	1	1	1	2	2	2	2	2	2	1	2	2	1	1	2	2	1	1	2	2	1	1	1	1	1	2		3	1	2	2	2
1	2	1	8	6	8	12	2		1	2	1	2	1	2	1	2	2	2	2	1	2	2	2	1	1	2	2	2	2	2	2	2	2	2	2	2		3	2	2	2	1	1	2	2	2	2	2	2
1	3	1	3	3	9	88	1	3	2	2	1	2	2	2	1	2	2	2	2	1	2	2	2	2	2	2	2	2	2	2	2	2	2	2	2	2				2	2	1	1	2	2	2	2	2	2
1	9	1	88	4	88	88	2		2	2	1	2	1	2	2	2	2	2	2	1	2	2	2	2	2	2	2	2	2	2	1	2	2	2	2	2		1	2	2	2	2
1	1	1	12	12	7	12	1	3	1	2	1	2	1	2	2	2	2	2	2	1	2	2	2	2	1	2	1	2	2	2	2	1	2	1	2	2		2	2	2	2	2
1	2	1	1	3	8	24	1	1	2	2	1	1	1	2	2	2	2	2	2	1	2	2	1	2	2	2	2	2	2	2	1	1	2	1	2	2		1	2	2	2	2
1	1	1	5	7	8	12	1	1	2	2	1	2	2	2	2	2	2	2	2	1	1	2	2	2	2	2	2	2	2	2	2	1	1	1	1	2		5	2	2	2	2
1	3	1	5	6	7	12	1	3	2	2	1	1	2	2	1	2	2	2	2	1	2	2	1	2	1	2	2	2	2	2	2	1	1	1	2	2		3	2	2	2	1	1	2	2	2	2	2	2
1	9	1	5	5	8	5	2		2	2	1	2	1	2	1	2	1	1	2	1	2	2	1	1	2	2	2	2	2	2	2	2	1	1	2	2		6	2	2	2	8
1	3	2	88	6	6	7	1	1	2	2	1	2	1	1	1	1	2	1	2	1	2	2	1	2	2	2	2	2	2	2	2	1	1	1	1	2		2	2	2	2	2
1	3	2	6	6	13	12	1	3	2	2	1	2	1	2	2	2	2	2	2	1	2	2	2	2	1	2	2	2	2	2	2	1	1	1	2	2		2	2	2	2	2
1	3	1	88	8	12	8	1	3	2	2	1	2	1	2	2	2	2	2	2	1	2	2	1	2	1	2	2	2	2	2	1	2	1	1	2	2		3	2	2	2	2
1	2	1	8	8	12	14	1	3	2	2	1	2	2	2	1	1	2	2	2	1	2	2	1	2	1	2	2	2	2	2	2	1	2	1	1	2		3	2	2	2	2
1	1	2	12	9	9	9	1	1	1	2	2	2	1	2	1	2	1	1	2	1	2	2	1	2	1	2	2	2	2	2	2	1	1	1	2	2		4	2	2	2	1	1	2	2	2	2	2	2
1	1	2	8	8	12	88	1	3	2	2	2	1	1	1	2	2	2	2	2	1	2	2	1	2	1	2	1	2	2	2	1	1	1	1	1	2		1	2	2	2	1	2	2	2	2	2	2	2
1	1	1	4	4	12	8	1	1	2	2	1	2	2	2	2	2	2	2	2	1	2	1	1	1	1	2	2	2	2	2	2	1	2	1	2	2		2	2	2	2	1	2	1	2	2	2	2	2
1	3	1	3	4	12	24	1	1	2	2	1	2	2	2	2	2	2	2	2	1	2	2	1	2	2	2	2	2	2	2	2	2	2	1	2	2		3	2	2	2	8
1	1	2	4	4	8	6	1	3	2	2	1	1	2	1	2	2	2	2	8	1	2	2	1	2	2	2	1	2	2	2	2	1	2	1	2	2		3	2	2	2	2
1	1	1	6	8	12	24	1	1	2	2	1	2	1	2	1	2	2	1	2	1	1	1	2	2	2	2	1	2	2	2	2	1	2	1	2	2		3	2	2	2	1	2	2	1	2	2	2	2
1	1	2	0	6	12	6	1	3	2	2	1	2	1	2	2	2	2	2	2	1	2	1	1	2	1	2	1	2	2	2	2	2	2	1	2	2				2	2	1	2	2	2	2	2	2	2
1	1	1	3	4	10	6	1	1	2	2	1	2	2	2	1	2	2	2	2	1	2	1	1	2	2	2	2	2	2	2	2	1	2	1	2	2		4	2	2	2	2
1	1	2	12	5	12	5	1	1	2	2	1	2	1	2	2	2	2	2	2	1	2	2	2	2	1	2	2	2	2	2	2	1	2	1	2	2		1	2	2	2	2
1	3	2	12	12	12	7	1	1	1	2	1	2	2	2	1	2	2	2	2	1	2	1	1	2	2	2	1	2	2	2	2	1	1	2	2	2		2	2	2	2	2
1	3	1	88	1	7	7	1	1	2	2	2	2	2	2	2	2	2	2	2	2	2	2	2	2	2	2	2	2	2	2	2	2	2	2	2	2		8	2	2	2	2
1	1	2	13	5	13	7	1	1	1	2	1	2	1	2	1	2	2	2	2	1	2	2	2	1	2	2	2	1	2	2	2	1	2	1	2	2		1	2	2	2	2
1	3	2	5	5	24	9	2		2	2	1	2	1	2	2	2	2	2	2	1	2	2	1	2	2	2	2	2	2	2	2	2	2	1	2	2		3	2	2	2	2
1	1	1	6	7	8	12	1	1	2	2	1	1	2	2	1	2	1	1	2	1	2	2	1	1	1	2	2	1	2	1	2	1	2	1	2	2		5	1	2	2	1	2	1	2	2	2	2	2
1	1	1	6	6	8	12	1	3	1	2	1	2	1	2	1	2	2	2	2	1	2	1	1	2	2	2	2	2	2	2	2	1	2	1	2	2		2	2	2	2	1	1	1	1	2	2	1	2
1	1	2	6	6	12	7	2		2	2	1	2	1	2	1	2	1	2	2	1	2	2	2	2	1	2	1	2	2	2	1	1	1	1	2	2		2	2	2	2	2
1	1	1	6	7	12	7	1	1	1	2	1	2	1	2	1	2	2	2	2	1	2	2	1	2	2	2	1	2	2	2	2	1	2	1	2	2		3	2	2	2	1	2	2	2	2	2	2	2
1	3	1	88	6	6	88	1	3	2	2	1	2	1	2	2	2	2	2	2	1	2	2	2	2	1	2	2	2	2	2	2	1	1	1	2	2		2	2	2	2	2
1	1	2	12	12	12	8	1	1	2	2	2	2	2	2	2	2	2	2	2	1	2	2	2	2	2	2	2	2	2	2	2	2	2	2	2	2		2	1	1	2	2
1	3	2	5	6	6	18	1	3	2	2	1	2	1	2	2	1	2	1	2	1	2	2	1	1	1	2	2	1	2	1	2	1	1	1	2	2		5	2	2	2	1	2	2	2	2	1	2	2
1	1	1	5	5	12	7	1	1	2	2	1	2	1	2	1	1	1	2	2	1	2	2	2	1	1	2	1	1	2	2	1	1	2	1	2	2		2	2	2	2	2
1	3	1	8	2	9	24	1	1	2	2	1	2	2	2	1	2	1	2	2	1	2	1	1	2	2	2	1	2	2	1	2	1	2	1	2	2				2	2	8
1	3	1	88	88	12	88	1	3	2	2	2	2	1	2	2	2	2	2	2	1	2	1	1	2	1	2	1	2	2	2	2	1	1	1	1	2		3	2	2	2	2
1	1	2	6	12	6	12	1	1	2	2	1	2	2	2	2	2	2	2	2	1	2	2	2	2	2	2	2	2	2	2	2	2	2	2	2	1	母乳			2	2	2
1	3	1	3	1	7	88	1	3	2	2	1	1	1	2	2	2	2	2	2	1	2	2	2	2	1	2	2	2	2	2	2	1	2	1	2	2		2	1	2	2	1	2	1	2	2	2	2	2
1	1	2	12	8	12	18	1	1	2	2	1	2	2	2	2	2	2	2	2	1	2	2	1	2	2	2	2	2	2	2	2	1	2	1	2	2		2	2	2	2	2
1	1	1	88	88	88	88	1	1	2	2	1	1	2	2	2	2	2	2	2	1	2	1	2	2	1	2	1	2	2	2	2	1	2	1	2	2		1	2	2	2	2
1	3	1	8	8	88	88	1	1	1	2	1	2	2	2	2	2	2	2	2	1	2	2	1	2	1	2	2	2	2	2	2	1	2	1	2	2		3	2	2	2	2
1	1	2	9	9	1	9	1	1	2	2	2	2	1	2	2	2	2	2	2	1	2	2	2	2	2	2	2	2	2	2	2	2	2	2	2	2		1	2	2	2	2
1	1	2	7	8	12	24	1	1	2	2	1	2	2	2	2	2	2	2	2	1	2	1	2	1	1	2	1	2	2	2	2	1	2	1	2	2		2	2	2	2	1	2	2	1	2	2	2	2
1	1	1	5	5	12	12	2		2	2	1	2	1	2	2	2	2	2	2	1	2	2	2	2	2	2	2	2	2	2	2	2	2	2	2	2		1	2	2	2	1	2	1	2	2	2	2	2
1	1	2	6	6	24	24	1	3	2	2	1	2	1	2	2	2	2	2	2	1	1	2	1	2	1	2	2	2	2	2	1	1	2	1	2	2		4	1	2	2	1	1	1	1	2	2	2	2
1	3	1	88	5	7	12	1	3	2	2	1	2	1	2	2	2	2	2	2	1	2	2	2	2	2	2	2	2	2	2	2	2	2	2	2	2		1	2	2	2	2
1	3	1	3	3	2	9	1	3	1	2	1	2	1	2	2	2	2	2	2	1	2	2	2	2	2	2	2	2	2	2	2	1	2	1	2	2		2	2	2	2	2
1	3	1	8	8	12	24	1	1	2	2	1	2	2	2	1	2	1	2	2	1	2	1	1	1	1	2	1	2	2	2	2	1	1	1	2	2				2	2	8
1	1	2	4	4	12	8	1	1	2	2	1	2	2	2	2	2	2	2	2	1	1	2	1	2	2	2	2	2	2	2	2	1	1	1	2	2		5	2	2	2	2
1	3	2	6	5	6	9	1	3	1	2	1	2	1	2	2	2	2	2	2	1	2	2	1	2	2	2	2	2	2	2	2	1	2	1	2	2		3	2	2	2	2
1	3	1	3	4	4	4	1	3	2	2	1	1	1	1	1	2	1	1	2	1	2	1	2	2	1	2	1	1	2	2	2	1	1	1	1	2		2	1	2	2	2
1	1	2	88	7	88	12	1	1	1	2	1	2	2	2	1	2	2	2	2	1	2	1	1	2	1	2	2	2	2	1	2	1	1	1	1	2		5	2	2	1	1	2	2	1	2	2	2	2
1	1	2	4	88	4	6	1	3	1	2	1	2	1	2	2	2	2	2	2	1	2	2	1	2	2	2	1	2	2	2	2	1	2	1	2	2		2	2	2	2	1	2	2	2	2	2	2	2
1	1	2	8	8	12	12	1	3	2	2	1	2	2	2	2	1	2	2	2	1	2	2	2	2	1	2	2	2	2	2	2	1	2	1	1	2		3	2	2	2	2
1	1	2	12	12	12	13	1	1	2	2	2	2	1	2	2	2	2	2	2	1	2	2	2	2	1	2	2	2	2	2	2	1	2	2	2	2		2	2	2	2	1	2	2	2	2	2	2	2
1	1	2	12	12	10	6	1	1	1	2	1	2	1	2	2	2	2	2	2	1	2	1	2	1	1	2	2	2	2	2	2	1	2	1	2	2		3	2	2	2	2
1	1	2	3	3	10	6	1	1	1	2	1	2	2	2	2	2	2	2	2	1	1	1	1	1	1	2	2	2	2	2	2	1	2	1	2	2		2	2	2	2	2
1	9	1	12	6	6	6	1	2	1	1	2	2	1	2	2	2	2	2	2	1	2	1	1	2	2	2	2	2	2	2	1	1	2	1	2	2		4	2	2	1	1	2	2	2	2	2	2	2
1	1	1	6	6	12	7	1	1	2	2	1	1	1	2	2	2	2	2	2	1	2	1	1	2	2	2	1	2	2	2	2	1	2	1	2	2		3	2	2	2	2
1	1	2	10	6	10	8	1	1	2	2	1	2	2	2	2	2	2	2	2	1	2	1	1	2	1	2	2	2	2	2	2	1	2	1	2	2		3	2	2	2	1	1	1	2	2	2	2	2
1	9	2	15	9	15	9	1	3	2	2	1	2	2	1	1	2	2	1	2	1	1	1	1	2	2	2	1	2	2	2	2	1	1	1	2	2		3	2	2	2	8
1	1	2	6	6	8	88	1	3	2	2	1	2	1	2	1	2	2	2	2	1	2	2	1	2	1	2	2	2	2	2	2	1	2	1	2	2		3	2	2	2	1	1	2	2	2	2	2	2
1	1	1	12	6	12	8	2		2	2	1	2	1	2	1	2	1	1	2	1	2	1	1	2	2	2	2	2	2	2	2	2	2	1	2	2		6	2	2	2	2
1	1	1	3	3	9	7	1	3	2	2	1	2	1	2	1	2	1	1	2	1	2	2	1	2	2	2	2	2	2	2	2	2	1	1	2	2		8	2	2	2	2
1	1	2	4	88	12	9	1	1	2	2	1	2	1	2	2	2	2	2	2	1	2	2	1	1	1	2	1	2	2	2	2	2	1	1	2	2		3	2	2	2	1	2	1	2	2	2	2	2
1	1	1	6	7	12	12	2		2	2	2	2	1	2	1	2	2	2	2	1	2	2	2	1	1	2	1	2	2	2	1	1	1	1	2	2		3	2	2	2	2
1	1	1	4	5	12	12	1	1	2	2	1	2	2	2	2	2	2	2	2	1	2	2	2	2	1	2	2	2	2	1	1	1	1	1	2	2		3	2	2	2	2
1	2	2	6	6	12	6	1	1	2	2	1	2	2	2	1	2	2	2	2	1	2	2	1	2	2	2	2	2	2	1	2	2	2	2	2	2				2	2	2
1	3	1	88	88	88	88	1	1	1	2	1	2	2	2	1	2	2	2	2	1	1	1	1	2	2	2	2	2	2	2	2	1	2	1	2	2				2	2	2
1	3	1	8	8	8	88	1	1	2	2	1	2	1	2	2	2	2	2	2	1	2	1	1	2	2	2	2	2	2	2	2	1	2	1	2	2		3	1	2	2	2
1	3	1	6	6	12	5	1	1	2	2	1	2	1	2	2	2	2	2	2	1	2	1	1	2	2	2	1	2	2	2	2	1	1	1	2	2		2	2	2	2	2
1	1	1	1	1	12	88	1	1	2	1	1	2	1	1	1	2	2	2	2	1	2	1	1	2	1	2	2	2	2	2	2	1	2	1	2	2		3	1	1	1	2
1	3	1	88	3	90	6	1	3	2	2	2	2	1	2	1	2	2	1	2	1	2	1	1	2	1	2	1	2	2	2	2	1	1	1	1	2		3	2	2	2	2
1	3	1	88	88	12	88	1	3	2	2	1	1	1	2	1	2	2	2	2	1	1	2	1	2	2	2	1	2	2	1	2	1	2	1	2	2		4	2	2	2	2
1	1	1	5	6	12	24	1	1	2	2	1	2	2	2	1	2	1	2	2	1	2	2	1	2	1	2	2	2	2	2	2	2	1	1	2	2		4	2	2	2	2
1	3	2	8	8	8	8	1	3	2	2	1	1	1	2	2	2	2	2	2	1	2	2	1	2	2	2	2	2	2	2	2	1	2	1	2	2		2	2	2	2	2
1	1	1	9	8	9	12	1	3	1	2	1	2	1	2	1	2	2	2	2	1	1	2	2	2	2	2	2	2	2	2	2	2	2	2	2	2		2	2	2	2	1	1	2	2	2	2	2	2
1	3	2	5	5	18	18	1	3	2	2	1	2	1	2	1	2	2	2	2	1	2	2	1	2	1	2	2	2	2	2	2	2	1	1	2	2		3	2	2	2	8
1	3	1	6	5	88	88	1	1	2	2	1	2	1	2	1	2	2	2	2	1	2	2	2	2	2	2	2	2	2	2	2	1	2	1	2	2		1	2	2	2	2
1	1	2	2	1	8	2	1	1	2	2	2	2	2	2	2	2	2	2	2	1	2	2	2	2	2	2	2	2	2	2	2	2	2	2	2	2		3	2	2	2	2
1	1	2	9	9	10	24	1	1	2	2	1	2	1	2	1	2	1	2	2	1	2	2	1	1	2	2	2	2	2	2	2	1	1	1	2	2		3	1	2	2	1	2	2	2	2	2	2	2
1	1	1	5	6	9	12	1	1	2	2	1	2	1	2	1	2	2	2	2	1	2	2	1	2	1	2	1	1	2	2	2	2	2	1	2	2		4	2	2	2	1	2	1	2	2	2	2	2
1	3	2	4	4	8	88	1	3	2	2	1	2	1	8	8	8	8	8	8	1	2	2	2	2	1	2	2	2	2	2	2	1	2	1	2	2		1	2	2	2	2
1	2	1	9	5	13	88	1	1	2	2	1	2	1	2	1	1	2	2	2	1	2	1	1	2	1	2	2	2	2	2	2	1	2	1	2	2		3	2	2	2	1	1	1	2	2	2	2	2
1	1	2	3	3	9	6	1	1	2	2	2	2	2	2	2	2	2	2	2	1	2	2	2	2	1	2	2	2	2	2	2	1	2	1	2	2		4	2	2	2	2
1	1	2	5	5	12	88	1	1	2	2	2	2	2	2	2	1	2	2	2	2	2	2	2	2	2	2	2	2	2	2	2	1	2	2	2	2		1	2	2	2	2
1	3	2	88	6	12	88	1	1	2	2	1	2	2	2	2	2	2	2	2	1	2	2	2	2	2	2	2	2	2	2	2	2	2	2	2	2		3	2	2	2	8
1	3	2	6	6	12	12	1	3	1	1	1	2	1	2	2	2	2	2	2	1	2	2	2	2	2	2	2	2	2	2	2	2	2	2	2	2		2	2	2	2	1	1	2	2	2	2	2	2
1	1	1	3	3	5	12	1	1	2	2	1	2	1	2	1	2	2	2	2	1	2	1	1	2	2	2	2	2	2	2	2	1	2	1	2	2		3	2	2	2	2
1	1	1	4	4	12	12	1	1	2	2	1	2	2	2	2	2	2	2	2	2	2	2	2	2	2	2	2	2	2	2	2	2	2	2	2	2		3	2	1	1	2
1	3	2	4	4	8	4	1	3	2	2	1	2	1	1	2	2	2	2	2	1	2	2	2	1	2	2	1	1	2	2	1	1	2	1	2	2		4	2	2	2	2
1	1	2	4	5	12	6	1	1	2	2	2	2	2	2	2	2	2	2	2	2	2	1	2	2	2	2	2	1	2	1	2	2	2	1	2	2				2	2	1	1	2	2	2	2	2	2
1	2	2	88	88	88	88	1	3	2	2	1	2	1	1	2	2	2	2	2	2	2	2	2	2	1	2	2	2	2	2	2	2	2	2	2	2		8	2	2	2	2
1	1	1	2	3	12	13	1	1	2	2	2	2	2	2	2	2	2	2	1	1	2	1	1	2	1	2	2	2	2	2	2	2	1	1	2	2		2	2	2	2	1	2	2	2	2	2	2	2
1	3	2	88	3	88	88	1	1	2	2	1	2	2	1	1	2	1	2	2	1	2	2	1	1	2	2	2	1	2	2	2	1	2	1	2	2		2	2	2	2	2
1	1	1	5	5	10	13	1	1	2	2	2	2	1	2	2	2	2	2	2	1	2	2	1	2	2	2	2	2	2	2	2	1	2	1	2	2		2	2	2	2	1	1	2	1	1	2	2	2
1	3	2	9	9	12	6	1	3	2	1	1	2	1	2	2	2	2	2	2	1	2	2	1	2	2	2	2	2	2	2	2	1	1	1	1	2		3	2	2	2	2
1	1	1	6	6	12	12	1	1	2	2	1	2	2	2	1	2	1	2	2	1	2	2	2	2	1	2	1	2	2	1	1	1	2	1	2	2		2	2	2	2	1	2	2	2	2	2	1	2
1	1	2	88	4	88	5	1	1	2	2	1	1	2	2	2	2	2	2	2	1	2	2	1	2	2	2	1	2	2	2	2	2	2	1	2	2		3	2	2	2	2
1	1	1	4	4	12	8	1	1	2	2	1	2	2	2	2	2	2	2	2	1	2	1	1	2	1	2	1	1	2	2	2	1	1	1	2	2		3	2	2	2	2
1	1	1	4	6	18	8	1	1	2	2	1	2	2	2	2	2	2	2	2	1	2	1	1	2	2	2	2	2	2	2	1	1	2	1	2	2		2	2	2	2	2
1	3	2	12	5	10	18	1	3	2	2	1	2	2	2	2	2	2	2	2	1	2	1	2	2	1	2	2	2	2	1	2	2	2	1	2	2		1	2	2	2	2
1	9	2	8	8	8	8	1	2	2	2	1	2	1	2	2	2	2	2	2	1	2	1	1	2	2	2	2	2	2	2	1	1	2	1	2	2		2	2	2	2	1	1	2	2	2	2	2	2
1	1	1	5	6	8	12	1	1	1	2	1	2	2	2	1	2	2	2	2	1	2	2	1	1	2	2	2	2	2	1	2	1	1	1	1	2		4	2	2	2	1	1	1	1	2	2	2	2
1	3	1	88	88	88	88	1	3	2	2	1	2	1	2	1	2	2	2	2	1	2	2	2	2	2	2	2	2	2	2	2	2	2	2	2	2		1	2	2	2	8
1	1	1	7	7	12	88	1	1	2	2	2	2	2	1	2	2	2	2	2	1	2	2	1	2	2	2	1	2	2	2	2	1	2	1	2	2		1	2	2	2	2
1	3	1	7	4	7	12	1	3	2	2	2	2	1	2	2	2	2	2	2	1	2	1	1	2	2	2	2	2	2	2	2	1	2	1	2	2		4	2	2	2	2
1	1	1	88	88	88	88	1	1	2	2	1	1	2	2	2	2	2	1	2	1	2	2	2	2	1	2	2	2	2	2	2	2	2	2	2	2				2	2	2
1	3	2	88	3	88	88	1	1	2	2	2	2	2	2	2	2	2	2	2	1	2	2	2	2	2	2	2	2	2	2	2	1	2	1	2	2		1	2	2	2	2
1	1	2	2	2	12	0	1	1	2	2	2	2	1	1	1	2	2	2	2	1	2	2	2	2	1	2	2	2	2	2	2	1	2	2	2	2		2	2	2	2	2
1	1	2	4	6	10	12	1	1	2	2	1	2	2	2	1	2	2	2	2	1	2	1	2	2	2	2	1	2	2	2	2	1	2	1	2	2		3	2	2	2	2
1	1	2	12	6	12	12	1	1	2	2	2	2	1	2	1	2	2	2	2	1	2	1	1	2	2	2	2	2	2	2	2	1	2	1	2	2		3	2	2	2	2
1	3	1	12	9	12	12	1	3	2	2	1	2	1	2	2	2	2	2	2	1	1	1	1	2	2	2	2	2	2	2	1	1	2	1	2	2		1	2	2	2	1	1	1	2	2	2	2	2
1	1	2	88	4	12	12	2		2	2	1	2	1	2	1	2	2	2	2	1	2	2	1	1	1	2	1	2	2	2	2	1	2	1	2	2		3	2	2	2	1	2	1	2	2	2	2	2
1	3	1	6	6	12	12	1	3	1	2	1	2	2	2	2	2	2	2	2	1	2	2	2	2	1	2	2	2	2	1	1	1	2	1	2	2		4	2	2	2	8
1	1	1	6	6	6	12	1	1	2	2	2	2	2	2	2	2	2	2	2	2	2	2	2	2	2	2	2	2	2	2	2	2	2	2	2	1	母乳			2	2	2
1	1	1	88	88	24	88	1	1	2	2	2	2	1	2	1	2	2	2	2	2	2	2	2	2	2	2	2	2	2	2	2	1	2	2	2	2				2	2	2
1	3	1	4	4	8	12	1	3	2	2	1	1	1	2	1	2	1	2	2	1	2	2	1	1	2	2	1	2	2	2	2	2	2	1	2	2		2	2	2	2	2
1	3	1	6	6	6	88	1	3	1	2	1	2	1	2	1	2	2	2	2	1	2	1	1	2	1	2	1	2	2	2	2	1	1	1	2	2		3	2	2	2	2
1	1	2	7	7	12	12	1	1	2	2	1	2	1	2	2	2	2	2	2	1	2	2	1	2	1	2	2	2	2	2	1	2	2	1	2	2		3	2	2	2	2
1	1	2	5	5	10	13	1	1	1	2	1	2	1	2	1	2	2	2	2	1	2	1	1	2	1	2	2	2	2	1	2	1	2	2	2	2		1	2	2	2	2
1	1	1	6	8	8	24	1	1	2	2	1	2	1	2	2	2	2	2	2	1	1	2	2	2	2	2	2	2	2	2	2	1	2	1	1	2		2	2	2	2	2
1	3	2	3	3	9	5	1	3	2	2	1	2	2	2	1	2	2	2	2	1	1	1	1	2	1	2	2	1	2	2	2	1	2	1	2	2		2	2	2	2	2
1	1	2	88	88	88	88	1	1	2	2	1	2	2	2	2	2	2	2	2	1	2	1	1	2	2	2	2	2	2	2	2	1	2	1	2	2		2	2	2	2	2
1	1	2	6	6	14	24	1	3	1	2	2	2	1	2	1	2	2	2	2	1	2	1	2	2	1	2	2	2	2	2	2	1	1	1	2	2		1	2	2	2	1	2	1	1	2	2	2	2
1	3	2	8	6	12	8	1	3	2	2	2	1	1	2	1	2	2	2	2	1	2	2	2	2	1	2	2	2	2	2	2	2	2	1	2	2				2	2	8
1	3	1	3	12	12	12	1	3	1	2	1	2	1	2	2	2	2	2	2	1	2	2	2	2	1	2	2	2	2	2	2	2	2	2	2	2				2	2	1	1	2	1	2	2	2	2
1	3	2	5	5	3	88	1	3	2	2	1	1	2	2	1	2	2	2	2	1	2	2	2	2	1	2	1	2	2	1	2	1	2	1	2	2		3	2	2	2	2
1	2	2	4	4	10	18	1	1	2	2	2	1	2	2	2	2	2	2	2	1	2	1	1	2	1	2	2	2	2	2	2	1	2	1	2	2		2	2	2	2	1	1	1	2	2	2	2	2
1	1	1	6	6	12	8	1	1	2	2	1	2	2	1	2	2	1	1	2	1	2	1	1	2	2	1	2	2	2	2	2	1	2	1	2	2		3	2	2	2	1	1	2	2	2	2	2	2
1	1	2	6	7	12	8	1	1	2	2	1	2	2	2	1	2	2	2	2	1	2	2	2	2	1	2	2	2	2	2	2	2	2	2	2	2		3	2	2	2	1	2	1	2	2	2	2	2
1	1	1	0	3	88	88	1	1	2	2	2	2	2	2	2	2	2	2	2	1	2	2	2	2	2	2	2	2	2	2	2	2	2	2	2	2		3	1	2	2	1	2	2	2	2	2	2	2
1	3	1	8	8	8	10	1	3	1	2	1	2	1	2	2	1	2	2	2	1	2	1	2	1	1	2	1	2	2	2	2	2	1	1	1	2		4	2	2	2	1	2	1	2	2	2	2	2
1	1	1	6	5	12	12	1	3	2	2	1	2	2	2	1	2	2	2	2	1	2	1	1	2	2	2	1	2	2	2	2	2	2	1	2	2		4	2	2	2	2
1	1	1	0	1	12	18	2		2	2	2	2	1	2	1	2	1	2	2	1	2	2	2	2	1	2	2	2	2	2	2	2	1	1	2	2		2	1	2	2	2
1	1	2	4	4	12	10	1	1	2	2	1	2	2	2	1	2	2	2	2	1	2	2	2	2	1	2	2	1	2	2	2	1	1	1	1	2		2	1	2	2	2
1	2	2	5	7	10	8	1	1	1	2	2	2	1	2	8	2	2	2	2	1	2	2	1	2	1	2	1	2	2	2	2	1	1	1	2	2		3	2	2	2	1	2	2	2	2	2	2	2
1	1	2	3	3	6	8	1	3	2	2	1	2	1	2	2	2	2	2	2	1	2	2	1	2	2	2	2	2	2	2	2	1	1	1	2	2		3	2	2	2	1	2	2	1	2	2	2	2
1	1	1	88	88	9	88	1	1	2	2	1	2	2	2	2	2	2	2	2	1	2	2	2	2	1	2	2	2	2	2	2	1	2	1	2	2		2	2	2	2	2
1	1	2	3	3	10	6	1	1	2	2	1	1	1	2	1	2	2	2	2	1	2	1	1	1	2	2	2	2	2	2	2	1	1	1	2	2				2	2	1	1	2	2	2	2	2	2
1	1	1	12	12	12	24	1	1	2	2	2	2	2	2	2	2	2	1	2	1	2	2	2	2	1	2	1	2	2	2	1	1	1	1	2	2		2	2	2	2	1	2	2	2	1	2	2	2
1	3	1	8	8	8	88	2		2	2	2	2	2	2	1	2	2	2	2	1	2	2	1	2	2	2	2	2	2	2	2	1	2	1	2	2		3	2	2	2	2
1	1	2	6	6	12	13	1	1	1	2	1	2	2	2	2	2	2	2	2	1	2	1	1	1	2	2	1	2	2	2	2	1	2	1	2	2		4	2	2	2	1	2	2	2	2	2	2	2
1	1	1	4	5	12	8	1	1	2	2	2	1	2	2	2	2	2	2	2	1	2	1	1	2	1	2	2	1	2	2	2	1	1	1	2	2		5	2	2	2	2
1	1	1	6	6	8	7	1	3	1	2	1	2	1	2	1	2	2	2	2	1	1	1	1	1	2	2	1	1	2	1	2	1	2	1	2	2		3	1	2	2	2
1	1	1	4	4	88	12	1	1	1	2	1	2	2	2	2	2	2	2	2	1	2	2	1	2	2	2	2	2	2	2	2	1	2	1	2	2		3	2	2	2	2
1	1	2	5	6	12	12	1	1	2	2	1	2	2	2	1	2	2	2	2	1	2	1	1	2	1	2	2	2	2	2	2	1	1	1	2	2		5	2	2	2	1	1	2	2	2	2	1	2
1	1	1	4	3	5	5	1	1	2	2	1	2	2	2	2	2	2	2	2	1	2	2	1	2	1	2	1	2	2	2	2	1	2	1	2	2		4	2	2	2	1	2	1	2	2	2	2	2
1	3	2	5	5	3	6	1	3	2	2	1	1	1	2	1	2	2	2	2	1	2	2	1	1	2	2	2	2	2	2	2	2	1	1	2	2		2	2	2	2	2
1	1	2	6	6	12	88	1	1	2	2	1	2	2	2	1	2	2	2	2	1	2	1	1	1	1	2	2	2	2	2	2	1	1	1	2	2		3	2	2	2	2
1	1	1	88	88	88	88	1	3	2	2	1	2	1	2	2	2	2	2	2	1	2	2	2	2	1	2	2	2	2	2	2	2	2	2	1	2				2	2	2
1	1	1	4	7	12	88	1	1	2	2	1	2	1	2	2	2	2	1	2	1	2	2	2	2	2	2	2	2	2	2	2	2	2	2	2	2		1	1	2	2	2
1	3	2	88	5	10	88	1	1	2	2	1	2	1	2	2	2	2	2	2	1	2	2	2	2	2	2	2	2	2	2	2	1	1	1	2	2		1	2	2	2	2
1	1	1	5	7	10	8	1	1	2	2	2	2	1	2	2	2	2	2	2	1	2	1	1	2	2	2	1	2	2	2	2	1	2	1	2	2		3	2	2	2	2
1	3	1	0	0	4	88	1	3	2	2	1	2	1	2	1	2	2	2	2	1	2	1	1	2	2	2	2	2	2	2	2	1	2	1	2	2		2	1	2	2	2
1	3	2	88	88	12	15	2		1	2	1	1	2	2	2	2	2	2	2	1	2	2	1	2	2	2	2	2	2	2	2	2	2	1	2	2		3	2	2	2	2
1	1	2	10	10	10	12	1	3	2	2	1	2	1	2	2	2	2	2	2	2	2	2	2	2	2	2	2	2	2	1	2	2	1	2	2	2				2	2	2
1	1	1	3	3	9	8	1	1	2	2	2	1	2	2	2	2	2	1	2	1	2	1	1	1	2	2	1	2	2	2	2	1	1	1	2	2		3	2	2	2	1	1	2	2	2	2	2	2
1	1	2	6	6	6	12	1	3	2	2	2	2	1	2	2	2	2	2	2	1	2	2	1	2	2	2	2	2	2	2	2	1	2	1	2	2		3	2	2	2	2
1	1	1	4	4	12	12	1	3	2	2	1	2	1	2	1	2	2	1	2	1	2	2	2	1	1	2	2	2	2	2	2	1	2	1	2	2		3	2	2	2	1	2	1	2	2	2	2	2
1	1	1	88	6	88	88	1	1	1	2	1	2	2	2	2	2	2	2	2	1	2	2	2	2	2	2	2	2	2	2	2	2	2	2	2	2		2	2	2	2	2
1	1	1	4	6	10	18	1	3	2	2	2	2	1	2	2	2	2	2	2	1	2	2	1	2	1	2	1	2	2	2	2	1	1	1	2	2		2	2	2	2	2
1	1	1	6	6	12	12	1	1	2	2	1	2	2	2	2	2	2	2	2	1	2	2	2	2	2	2	2	2	2	2	2	2	2	1	2	2		1	2	2	2	2
1	9	1	1	4	9	12	1	3	1	2	1	2	1	2	1	2	2	2	2	1	2	2	1	2	2	2	2	2	2	2	2	1	2	1	2	2		2	2	2	2	2
1	1	1	4	4	12	88	1	1	2	2	2	1	1	2	1	2	1	2	2	1	2	1	1	2	1	2	2	2	2	2	2	1	1	1	2	2		1	2	2	2	1	1	2	2	2	2	2	2
1	3	1	7	6	12	8	1	3	2	2	1	2	1	2	2	2	2	2	2	1	2	2	1	2	2	2	2	2	2	2	2	1	2	1	2	2		2	1	2	2	2
1	1	2	2	2	16	88	1	3	2	2	1	2	1	2	2	2	2	2	2	1	2	2	2	2	2	2	2	2	2	2	2	1	2	2	1	2		2	2	2	2	2
1	1	2	3	6	8	8	1	1	2	2	1	2	2	2	1	2	2	2	2	1	2	1	1	1	1	2	1	1	2	2	2	1	1	1	2	2		2	1	2	2	2
1	1	2	88	88	88	12	1	1	2	2	1	2	2	2	2	2	2	2	2	1	2	1	2	2	1	2	2	2	2	2	2	1	2	1	2	2		2	2	2	2	2
1	1	2	6	6	12	12	1	3	2	2	1	2	1	2	1	2	2	2	2	1	2	1	2	1	2	2	1	2	2	2	2	1	2	1	2	2		3	2	2	2	2
1	3	1	6	6	6	24	1	3	2	2	1	1	2	2	1	2	1	1	2	1	2	2	2	2	2	2	2	2	2	2	2	1	2	1	1	2		4	2	2	2	2
1	9	1	88	88	1	88	1	3	2	2	2	2	1	2	2	2	2	2	2	2	2	2	2	2	2	2	2	2	2	2	2	2	2	2	2	2				2	2	8
1	1	1	5	7	12	12	1	1	2	2	1	2	2	2	2	2	2	1	2	1	1	1	1	2	2	2	2	2	2	2	2	1	2	1	2	2		2	1	2	2	2
1	1	1	6	6	12	12	1	1	2	2	1	2	2	2	1	2	2	2	2	1	2	2	1	1	1	2	1	2	2	2	2	2	1	1	2	2		3	2	2	2	2
1	1	2	6	6	90	88	1	1	2	2	1	2	1	1	2	2	2	2	2	1	2	2	2	2	2	2	2	2	2	2	2	2	1	2	2	2		2	2	2	2	2
1	1	1	6	6	12	8	1	1	2	2	1	2	1	2	1	2	1	2	2	1	2	2	1	2	1	2	2	1	2	2	2	2	1	1	2	2		3	1	2	2	1	2	2	2	2	2	2	2
1	3	1	4	6	12	6	1	1	2	2	1	2	1	2	2	2	2	2	2	1	2	2	2	2	2	2	2	2	2	2	2	1	1	1	2	2		3	2	2	2	2
1	3	2	6	6	6	8	1	3	2	2	2	2	1	2	2	2	2	2	2	1	2	1	1	2	1	2	2	1	2	2	2	1	1	1	2	2		2	2	2	2	2
1	1	2	12	13	13	17	1	1	2	2	1	2	1	2	1	2	2	1	2	1	2	2	1	1	2	2	2	2	2	2	2	1	2	1	2	2		2	2	2	2	2
1	1	2	10	10	11	24	1	1	2	2	2	2	2	2	2	2	2	2	2	2	2	2	2	2	2	2	2	2	2	2	1	2	2	2	2	2				2	2	1	2	2	2	2	2	1	2
1	1	2	5	5	12	12	1	1	2	2	1	2	1	2	2	2	2	2	2	1	8	1	1	2	2	2	1	1	2	2	2	1	2	1	2	2		3	2	2	2	2
1	1	1	3	3	1	5	1	3	1	2	1	2	1	2	2	2	2	2	2	1	2	1	2	2	2	2	2	2	2	2	2	1	1	1	1	2		4	2	2	2	2
1	1	1	4	5	12	24	2		1	2	1	2	1	2	1	2	2	1	2	1	2	1	2	1	1	2	2	1	2	1	2	1	1	1	2	2				2	2	1	1	2	2	2	2	2	2
1	3	1	6	6	12	12	1	3	2	2	1	2	1	2	2	2	2	2	2	1	2	1	1	2	1	2	1	2	2	2	2	1	1	1	1	2		4	2	2	2	2
1	3	1	6	6	6	88	1	3	2	2	1	2	1	2	2	2	2	2	2	1	2	1	1	2	2	2	2	2	2	2	2	1	2	1	2	2		1	2	2	2	2
1	3	2	6	6	10	7	1	3	2	1	1	2	1	1	1	2	2	2	2	1	2	2	1	2	2	2	1	2	2	2	2	1	1	1	2	2				2	2	2
1	3	1	12	12	10	88	1	1	2	2	2	2	2	2	2	2	2	2	2	1	2	2	2	2	2	2	2	2	2	2	2	2	2	2	2	2		1	2	2	2	2
1	3	2	5	5	8	88	1	3	1	2	1	8	1	2	2	2	2	2	2	1	2	1	1	1	1	2	2	2	2	2	2	1	1	1	2	2		4	2	8	2	1	2	2	2	2	2	2	2
1	1	1	3	6	21	14	1	3	2	2	1	2	1	2	1	2	1	2	2	1	2	2	1	2	1	2	1	2	2	1	1	1	2	1	2	2		3	2	2	2	1	2	2	2	2	2	2	2
1	3	1	7	8	12	14	2		2	2	1	2	1	2	2	2	2	2	2	1	2	2	1	2	2	2	2	2	2	2	2	1	2	1	2	2		4	1	2	2	8
1	3	1	6	6	12	13	2		2	2	1	2	1	2	1	2	1	2	2	1	2	2	1	2	2	2	2	2	2	2	2	2	2	1	2	2		2	2	2	2	8
1	1	1	6	6	12	8	1	1	2	2	1	2	2	2	2	2	2	2	2	1	2	2	1	1	1	2	1	1	2	2	1	2	1	1	2	2		2	1	2	2	1	2	2	1	2	2	2	2
1	3	1	4	4	12	24	1	1	2	2	1	2	1	2	2	2	2	2	2	1	2	2	1	2	2	2	2	2	2	2	2	1	1	1	2	2		4	1	2	2	2
1	3	2	3	3	12	12	2		2	2	1	1	2	2	1	2	2	2	2	1	2	1	1	1	1	2	2	2	2	1	2	1	1	1	2	2		3	2	2	2	1	2	1	1	2	2	2	2
1	3	1	5	5	5	12	1	3	2	2	1	2	2	2	1	2	2	2	2	1	2	1	1	2	2	2	2	2	2	2	2	1	2	1	2	2		4	2	2	2	1	2	2	1	2	2	2	2
1	1	2	0	3	88	13	2		2	2	1	2	1	2	1	1	1	2	2	1	2	2	1	2	2	2	2	2	2	2	2	2	2	1	2	2		3	2	2	2	2
1	1	1	4	4	8	12	1	3	2	2	1	2	1	2	2	2	2	2	2	1	2	2	1	2	2	2	2	2	2	2	2	2	2	1	2	2		2	1	2	2	1	1	1	2	2	2	2	2
1	1	2	0	5	18	6	1	1	2	2	2	2	1	2	1	2	2	2	2	1	2	2	2	2	1	2	2	2	2	2	2	2	1	1	2	2		3	2	2	2	2
1	1	1	7	7	18	14	1	1	2	2	2	2	2	2	1	2	2	1	2	2	2	2	2	2	2	2	2	2	2	2	2	2	2	2	2	2		8	2	2	2	1	2	2	2	2	2	2	2
1	3	2	8	8	4	24	1	3	2	2	1	2	1	1	1	2	2	2	2	1	2	1	1	1	1	2	1	2	2	2	2	1	2	1	2	2		1	2	2	2	2
1	1	1	5	6	12	8	1	1	2	2	2	2	1	2	2	2	2	2	2	1	2	2	1	2	2	2	2	2	2	2	2	1	2	1	2	2		1	2	2	2	2
1	3	1	6	6	90	12	2		2	2	1	2	1	2	2	2	2	2	2	1	2	2	2	2	2	2	2	2	2	2	2	2	2	2	2	2		3	2	2	2	8
1	3	1	3	3	90	5	1	3	2	2	2	2	1	2	2	2	2	2	1	1	2	2	2	1	2	2	2	2	2	2	2	2	2	1	2	2		3	1	2	2	1	2	1	2	2	2	2	2
1	1	2	4	4	18	10	1	1	1	2	1	2	1	2	2	2	2	2	2	1	2	2	1	2	1	2	2	2	2	2	2	2	1	1	2	2		4	1	2	2	2
1	1	1	1	5	12	88	1	1	2	2	2	2	2	2	1	2	2	2	2	1	1	1	1	2	2	2	1	2	2	2	2	1	2	1	2	2		3	2	2	2	2
1	3	2	8	8	8	9	1	3	2	2	1	2	1	2	2	2	2	1	2	1	2	1	1	2	1	2	1	2	2	2	2	1	1	1	2	2		2	2	2	2	1	1	2	2	2	2	2	2
1	1	2	6	6	10	10	1	1	2	2	1	2	1	2	2	2	2	2	2	1	2	1	2	2	1	2	2	2	2	1	2	1	1	1	2	2		3	2	2	2	1	2	2	2	2	2	1	2
1	9	2	7	7	12	88	1	3	2	2	1	2	1	2	2	2	2	1	2	1	2	2	2	2	1	2	2	2	2	2	2	1	2	1	2	2		2	2	2	2	2
1	3	2	0	88	9	88	1	3	1	2	1	1	2	2	2	2	2	2	2	1	2	2	2	2	2	2	2	2	2	2	2	2	2	1	2	2				2	2	2
1	1	1	6	6	17	6	1	1	2	2	2	2	2	2	2	2	2	2	2	1	2	2	1	2	2	2	1	2	2	2	2	1	2	1	2	2		2	2	2	2	1	1	2	2	2	2	2	2
1	1	2	88	7	13	6	1	1	2	2	1	2	2	2	2	2	2	2	2	1	2	1	2	2	2	2	2	2	2	2	2	2	2	2	2	2				2	2	2
1	1	1	0	5	12	88	1	1	2	2	1	2	2	2	1	2	2	2	2	1	2	2	2	2	1	2	2	2	2	2	2	2	2	1	2	2				2	2	2
1	1	2	8	88	8	12	1	1	2	2	1	2	2	2	2	2	2	2	2	1	2	1	1	2	2	2	1	2	2	2	2	1	1	1	2	2		2	2	2	2	2
1	2	1	4	4	18	24	1	3	2	2	1	2	1	2	2	2	2	2	2	1	2	2	1	2	2	2	2	2	2	2	2	1	2	1	2	2		3	2	2	2	2
1	3	2	0	88	12	88	1	3	2	2	2	2	2	2	2	2	2	2	2	1	2	2	2	2	2	2	2	2	2	2	2	2	1	1	2	2		2	2	2	2	8
1	3	1	2	4	18	88	1	3	2	2	1	1	1	2	2	2	2	1	2	1	2	1	1	2	2	2	2	2	2	2	2	1	2	1	2	2		5	2	2	2	1	1	2	2	2	2	2	2
1	1	1	6	6	8	10	1	3	2	2	1	2	1	2	1	2	2	2	2	1	2	2	1	2	2	2	1	1	2	2	2	1	1	1	1	2		2	2	2	2	2
1	1	2	7	88	12	12	1	1	2	2	1	2	2	2	1	2	2	1	2	1	2	2	2	1	1	2	1	2	2	2	2	1	2	1	2	2		3	1	2	2	1	2	2	1	2	2	2	2
1	1	1	88	5	8	7	1	3	2	2	1	1	2	2	2	2	2	2	2	1	2	1	1	2	2	2	2	2	2	2	2	1	1	1	2	2		3	2	2	2	2
1	2	2	88	88	88	8	1	1	2	2	1	2	2	2	2	2	2	2	2	1	2	2	2	2	2	2	2	2	2	2	2	1	2	1	2	2				2	2	2
1	3	1	7	7	12	3	1	3	2	2	2	1	1	2	2	2	2	2	2	1	2	1	1	1	1	2	2	2	2	2	2	1	2	1	2	2		3	2	2	2	2
1	3	2	5	5	5	8	1	3	1	2	1	2	1	2	2	2	2	2	2	1	2	1	1	2	1	2	1	2	2	2	2	1	2	1	2	2		3	2	2	2	2
1	1	1	6	6	12	88	1	1	1	2	1	2	1	2	1	2	2	2	2	1	2	1	1	2	2	2	2	1	2	2	2	1	1	1	1	2		3	2	2	2	1	2	2	2	2	2	1	2
1	1	2	88	5	12	88	1	1	2	2	1	1	2	2	2	2	2	2	2	1	2	1	1	2	1	2	2	2	2	1	2	1	2	2	2	2		2	2	2	2	2
1	3	1	8	8	10	12	1	3	2	2	2	1	1	2	1	2	2	2	2	1	2	2	1	2	2	2	2	2	2	2	2	1	2	1	2	2		2	2	2	2	2
1	1	1	88	4	88	88	2		1	2	1	1	1	2	2	2	2	2	2	1	1	1	1	2	2	2	2	2	2	2	2	1	2	1	2	2		3	2	2	2	2
1	3	2	88	4	12	4	2		2	2	2	2	1	2	1	2	2	1	2	1	2	2	2	2	1	2	2	2	2	2	2	2	2	1	2	2		3	2	2	2	2
1	3	1	4	8	12	12	1	3	2	2	2	2	1	2	2	2	2	2	2	1	2	1	1	1	1	2	1	2	2	2	2	1	1	1	2	2		4	2	2	2	2
1	1	2	5	5	12	24	1	1	2	2	1	2	1	2	2	2	2	2	2	1	2	2	1	1	1	2	1	1	2	2	1	1	2	1	2	2		6	2	2	2	2
1	1	1	6	6	12	10	1	1	2	2	1	2	2	2	1	1	2	2	2	1	2	2	1	2	1	2	2	2	2	2	1	1	1	1	2	2		3	1	2	2	1	2	2	2	2	2	2	2
1	1	2	6	10	8	12	1	1	2	2	1	2	1	1	2	2	2	1	2	1	2	2	1	2	1	2	2	2	2	2	1	1	1	1	2	2		1	2	2	2	1	2	2	2	2	2	2	2
1	3	1	88	6	88	88	2		2	2	1	1	2	2	2	1	2	2	2	1	2	2	1	2	2	2	2	2	2	2	2	2	2	1	2	2		3	2	2	2	2
1	1	1	7	5	8	12	1	1	1	2	1	2	2	2	1	2	2	1	2	1	2	2	1	2	1	2	2	2	2	2	2	1	1	1	2	2		3	2	2	2	2
1	1	2	8	8	12	10	1	1	2	2	1	2	2	2	2	2	2	2	2	1	2	2	1	2	1	2	2	2	2	2	1	1	2	1	2	2		3	2	2	2	2
1	1	2	3	3	6	8	1	3	2	2	1	2	1	1	2	8	2	1	2	1	2	2	1	1	1	2	1	2	2	2	2	1	2	1	2	2		8	2	2	2	2
1	3	2	88	88	88	88	1	3	2	2	2	2	2	2	1	8	2	2	2	1	2	2	2	2	2	2	2	2	2	2	2	1	2	1	2	2		3	2	2	2	8
1	1	1	4	4	14	12	1	1	2	2	1	2	2	2	1	1	2	2	2	1	2	2	1	2	2	2	2	2	2	2	2	1	2	1	2	2				2	2	2
1	9	1	7	9	12	88	1	3	2	2	2	2	1	2	2	2	2	2	2	1	2	1	1	2	2	2	2	2	2	2	2	1	2	1	2	2		3	2	2	2	2
1	3	2	6	6	12	12	1	1	2	2	1	2	2	2	2	2	2	2	2	1	2	2	1	2	2	2	2	2	2	2	2	1	2	1	1	2		1	2	2	2	2
1	3	2	3	3	10	4	1	3	2	2	1	2	1	2	2	2	2	2	2	1	2	1	1	2	1	2	2	2	2	2	2	1	1	1	2	2		3	2	2	2	2
1	3	1	6	6	88	88	1	3	2	2	1	2	1	2	2	2	2	2	2	2	2	2	2	2	2	2	2	2	2	2	1	2	1	2	2	2		3	2	2	2	2
1	1	2	0	5	8	10	1	1	2	2	2	2	1	2	1	2	2	2	2	1	2	1	1	2	1	2	2	2	2	2	2	2	2	1	2	2		4	2	2	2	2
1	1	1	4	5	12	12	2		2	2	2	2	1	2	1	1	2	2	2	1	2	1	1	2	2	2	1	2	2	2	1	1	2	1	1	2		3	2	2	2	2
1	3	2	88	6	9	12	1	3	2	2	1	2	1	2	2	2	2	2	2	1	1	2	2	1	1	2	2	2	2	2	2	1	2	2	2	2		2	2	2	2	2
1	1	2	0	6	8	12	1	3	2	2	1	2	1	1	1	2	2	2	2	1	1	1	2	1	2	2	2	2	2	2	2	2	1	1	2	2		7	2	2	2	1	2	2	2	2	2	2	2
1	2	2	6	6	7	11	1	3	2	2	1	2	1	2	2	2	2	2	2	1	2	1	1	2	2	2	2	1	2	2	2	1	1	1	2	2		4	2	2	2	2
1	1	2	5	5	12	12	1	1	2	2	1	1	1	2	2	2	2	2	2	1	2	2	2	2	1	2	2	2	2	2	1	1	2	1	2	2		1	2	2	2	1	1	1	2	2	2	1	2
1	1	2	5	8	8	9	1	1	2	2	2	2	2	2	1	2	2	2	2	2	2	1	1	2	1	2	2	2	2	2	2	1	2	1	2	2				2	2	2
1	1	1	4	4	12	13	1	1	2	2	1	2	1	2	2	2	2	2	2	1	2	2	1	2	2	2	2	2	2	2	2	2	2	1	2	2		2	2	2	2	2
1	3	1	88	88	88	88	1	3	2	2	1	2	1	2	2	2	2	2	2	1	2	1	2	2	2	2	2	2	2	2	2	2	2	2	2	2				2	2	2
1	1	2	3	3	13	14	1	1	2	2	1	2	2	2	1	2	2	2	2	1	2	1	1	2	2	2	2	2	2	2	2	1	1	1	2	2		3	2	2	2	1	2	2	2	2	2	2	2
1	1	1	4	4	12	7	1	1	2	2	2	2	1	2	2	2	2	2	2	1	2	1	1	1	2	2	1	2	2	2	2	1	2	1	2	2		1	2	2	2	2
1	1	1	6	8	12	8	1	1	2	2	2	2	1	2	2	2	2	2	2	2	2	2	2	2	2	2	2	2	2	2	2	2	2	2	2	2		1	2	2	2	2
1	3	1	8	12	8	18	1	3	1	2	1	2	1	2	2	2	2	1	2	1	2	2	1	2	1	2	2	2	2	2	2	2	2	2	2	2		3	2	2	2	2
1	3	2	6	4	12	12	1	3	1	2	1	1	2	1	1	2	1	1	2	1	2	1	1	2	1	2	2	2	2	2	2	1	1	1	2	2		4	2	2	2	1	2	2	2	1	2	2	2
1	3	1	1	1	12	5	1	3	2	2	2	2	1	2	1	2	2	2	2	1	2	2	2	2	2	2	2	2	2	2	2	1	1	1	1	2		1	2	2	2	2
1	1	1	3	3	11	7	1	1	2	2	2	2	2	1	1	2	2	2	2	1	2	2	1	2	1	2	1	2	2	2	2	1	2	1	2	2		2	2	2	2	1	2	1	2	2	2	2	2
1	9	1	0	5	8	13	1	3	2	2	1	2	1	2	1	2	1	2	2	1	2	2	1	2	1	2	2	2	2	2	2	2	1	1	2	2		3	2	2	2	2
1	1	1	8	12	12	24	1	1	1	2	1	2	2	2	2	2	2	2	2	1	2	2	1	2	1	2	2	2	2	2	2	1	2	1	2	2		4	2	2	2	2
1	1	2	3	3	7	88	1	1	2	2	2	2	2	2	1	2	2	2	2	1	1	2	2	2	2	2	2	2	2	2	2	1	2	1	2	2		1	1	2	2	2
1	1	2	88	88	88	88	1	1	2	2	2	2	2	2	1	2	2	2	2	1	2	1	1	2	2	2	2	2	2	2	2	2	2	1	2	2		1	2	2	2	2
1	1	1	88	88	88	88	1	1	2	2	1	2	2	2	1	2	2	2	2	1	2	2	2	2	1	2	2	2	2	2	2	2	2	2	2	2				2	2	2
1	3	1	7	7	7	8	1	3	1	2	1	2	1	2	2	2	2	2	2	1	2	2	2	2	2	2	2	2	2	2	2	2	1	2	2	2		3	2	2	2	8
1	3	1	4	4	14	24	1	1	2	2	1	2	2	2	2	2	2	2	2	1	2	2	1	1	2	2	1	2	2	2	2	1	1	1	2	2		3	1	2	2	1	2	1	2	2	2	2	2
1	3	1	8	12	9	11	2		2	2	1	1	2	2	2	2	2	2	2	1	2	1	1	1	2	2	2	2	2	2	2	1	1	1	2	2		2	2	2	2	2
1	1	1	3	3	10	6	1	1	2	2	2	2	2	2	1	2	2	2	2	1	2	2	1	1	2	2	2	2	2	2	2	2	2	1	2	2		2	2	2	2	2
1	1	1	88	3	9	88	1	3	2	2	1	2	1	2	2	2	2	2	2	1	2	2	1	1	1	2	1	2	2	2	2	1	2	1	2	2		2	2	2	2	2
1	3	2	6	6	6	88	1	3	2	2	2	2	1	2	2	2	2	2	2	1	2	1	1	2	1	2	2	2	2	2	2	2	1	1	2	2		3	2	2	2	2
1	1	2	6	8	12	9	1	1	2	2	2	2	1	2	2	2	2	2	2	2	1	2	2	2	2	2	2	2	2	2	1	1	2	1	2	2		2	2	2	2	2
1	3	1	6	6	6	88	1	2	2	2	1	2	1	2	2	2	2	2	2	1	2	1	2	2	1	2	2	1	2	2	2	1	1	1	2	2		4	2	2	2	8
1	1	2	6	6	90	12	1	3	2	2	1	2	2	1	2	2	2	1	2	1	2	1	1	2	1	2	2	2	2	1	2	1	2	1	1	2		3	2	2	2	2
1	1	1	0	3	1	88	1	3	2	2	2	1	1	2	2	2	2	2	2	1	2	2	1	2	1	2	2	2	2	2	2	1	1	1	2	2		5	1	2	2	1	2	2	2	2	1	2	2
1	1	2	5	6	12	12	1	1	2	2	1	1	2	2	1	2	2	2	2	2	2	2	2	2	2	2	2	2	2	2	2	2	2	2	2	2		4	2	2	2	1	2	1	2	2	2	2	2
1	3	1	0	7	7	8	2		2	2	1	2	1	1	1	2	2	2	2	1	2	2	2	2	1	2	1	1	2	2	2	1	2	1	2	2		3	2	2	2	2
1	1	1	6	6	6	6	1	1	1	2	1	2	2	2	2	2	2	2	2	1	1	1	1	1	1	2	1	2	2	1	2	1	1	1	2	2		4	1	2	2	1	1	2	2	2	2	2	2
1	3	1	88	88	10	88	1	3	8	2	1	2	1	2	8	2	1	2	2	1	2	1	1	2	2	2	2	2	2	1	2	2	2	1	2	2				8	2	1	2	2	1	2	2	2	2
1	3	1	4	4	6	88	1	3	1	2	2	2	1	2	2	2	2	1	2	1	2	2	1	2	1	2	1	2	2	2	2	1	2	1	2	2		2	2	2	2	2
1	3	1	6	8	12	8	1	3	2	2	1	2	1	2	1	2	2	2	2	1	1	2	2	2	1	2	2	1	2	2	2	1	1	1	2	2		3	1	2	2	8
1	3	2	88	88	88	88	1	3	2	2	1	2	1	2	1	2	2	2	2	1	2	2	2	2	2	2	2	2	2	2	2	1	2	2	2	2		2	2	2	2	2
1	1	1	5	6	11	7	1	1	1	2	1	2	2	2	2	1	2	2	2	1	2	2	2	2	1	2	2	2	2	2	1	1	1	1	2	2		1	2	2	2	1	1	2	2	2	2	2	2
1	1	2	6	6	6	88	1	1	2	2	2	2	2	2	2	2	2	2	2	2	2	2	2	2	2	2	2	2	2	2	2	2	2	2	2	2		1	2	2	2	2
1	2	1	88	3	88	88	2		2	2	1	2	1	2	1	2	2	1	2	1	2	2	2	2	1	2	1	1	2	2	2	1	2	1	2	2		2	2	2	2	2
1	9	1	8	8	8	10	1	3	1	2	1	2	1	2	1	2	1	2	2	1	2	2	1	2	1	2	1	2	2	2	2	1	1	1	2	2		6	1	2	2	2
1	1	2	6	6	6	1	1	3	1	2	1	2	1	8	2	2	2	1	2	1	2	2	1	2	2	2	2	2	2	2	2	1	2	1	2	2		3	2	2	2	2
1	1	1	8	8	11	12	1	1	2	2	2	2	2	2	2	2	2	1	2	1	2	2	1	1	2	2	1	2	2	2	2	2	2	1	2	2		3	2	2	2	2
1	1	2	6	6	8	10	1	1	2	2	1	2	1	2	1	2	2	2	2	1	2	1	1	2	1	2	1	2	2	2	2	1	2	1	2	2		3	2	2	2	1	2	2	2	2	2	2	2
1	1	1	3	3	8	3	1	3	1	2	1	2	1	2	2	2	2	2	2	1	2	2	1	2	2	2	2	1	2	2	2	1	1	1	2	2		2	2	2	2	1	1	1	2	2	2	1	2
1	1	2	88	88	9	88	1	3	2	2	2	2	1	2	2	2	2	2	2	1	2	2	1	2	1	2	2	2	2	2	2	1	2	1	2	2		2	2	2	2	2
1	1	1	4	4	10	5	1	3	1	2	2	2	1	2	2	2	2	2	2	1	2	1	1	2	2	2	2	2	2	2	2	1	2	1	2	2		3	2	2	2	2
1	1	1	8	12	10	7	1	1	2	2	1	2	1	1	1	2	1	1	2	1	2	2	1	2	1	2	1	2	2	2	2	1	1	1	2	2		8	2	2	2	1	2	1	2	2	2	2	2
1	3	2	9	6	12	12	1	3	2	2	1	2	1	2	2	2	2	2	2	1	2	2	1	2	2	2	2	2	2	2	2	1	1	1	2	2		3	2	2	2	2
1	1	1	4	4	12	8	1	1	2	2	1	2	2	2	2	2	2	2	2	1	1	2	2	2	1	2	2	1	2	1	1	1	1	1	2	2		4	2	2	2	1	2	2	2	2	2	1	2
1	1	1	8	8	8	9	1	3	2	2	1	1	2	2	1	2	2	2	2	1	2	1	1	2	1	2	1	2	2	2	2	1	1	1	2	2		4	2	2	2	1	2	2	2	2	2	2	2
1	3	1	7	7	7	12	1	3	2	2	2	2	1	2	2	2	2	2	2	1	2	2	2	2	2	2	1	2	2	2	2	1	2	1	2	2		1	2	2	2	2
1	3	2	6	6	12	7	1	3	2	2	1	2	1	2	1	2	2	2	2	1	2	1	1	2	1	2	1	2	2	2	2	1	1	1	2	2		1	2	2	2	2
1	2	2	2	2	12	88	1	1	1	2	1	2	2	2	1	2	2	2	2	1	1	2	1	2	2	2	2	2	2	2	2	1	2	1	2	2		3	2	2	2	2
1	3	1	8	9	8	8	1	3	2	2	1	2	1	2	2	2	2	2	2	1	2	1	2	1	1	2	2	2	2	2	2	1	1	1	1	2		3	2	2	2	2
1	2	2	8	8	12	8	1	3	2	2	1	2	1	2	1	2	2	2	2	1	2	2	2	2	1	2	2	1	2	2	2	1	1	1	2	2		3	2	2	2	1	1	2	1	2	2	2	2
1	9	1	88	88	88	88	2		8	8	1	2	1	2	2	2	2	2	2	8	8	8	8	8	8	8	8	8	8	8	8	8	8	8	2	2				8	8	8
1	1	2	8	8	12	8	1	1	2	2	1	2	2	1	2	2	2	2	2	1	2	2	1	2	1	2	1	2	2	2	2	2	2	1	2	2		3	2	2	2	1	2	2	1	2	2	2	2
1	1	1	4	6	6	9	1	2	2	2	1	1	2	1	1	2	2	1	2	1	2	2	1	2	1	2	2	2	2	2	2	1	1	1	2	2		7	1	2	2	1	1	2	2	2	2	2	2
1	3	1	3	3	6	11	2		2	2	2	2	1	2	2	2	2	2	2	2	2	2	2	2	2	2	2	2	2	2	2	2	2	2	2	2				2	2	2
1	3	1	7	7	10	88	1	3	2	2	2	2	1	2	2	2	2	2	2	1	2	2	1	2	1	2	2	2	2	2	2	1	2	1	1	2		1	2	2	2	2
1	3	2	5	3	12	24	1	3	2	2	1	2	1	2	2	2	2	2	2	1	2	1	1	2	1	2	2	2	2	2	2	1	1	1	2	2		3	2	2	2	2
1	1	1	7	7	88	10	1	1	2	2	2	2	1	2	2	2	2	2	2	1	2	2	2	2	2	2	2	2	2	2	2	1	2	2	2	2		2	2	2	2	2
1	3	1	88	88	88	88	1	3	2	2	1	2	2	1	2	2	2	2	2	1	2	1	1	2	1	2	1	2	2	2	2	1	2	1	2	2		3	2	2	2	2
1	1	1	6	6	6	8	1	3	2	2	1	2	2	2	2	1	2	2	2	1	2	2	2	2	2	2	2	2	2	2	2	2	2	1	1	2		8	2	2	2	1	1	2	2	2	2	2	2
1	3	2	88	88	88	88	1	3	2	2	1	2	1	2	1	2	2	2	2	1	2	2	1	1	1	2	2	2	2	2	2	1	1	1	2	2		3	2	2	2	8
1	2	1	5	88	12	88	1	1	2	2	1	2	1	2	1	2	2	2	2	1	2	2	1	2	1	2	2	2	2	2	2	1	2	1	2	2		3	2	2	2	1	2	1	2	2	2	2	2
1	1	1	12	7	12	12	1	1	1	2	1	2	2	2	1	2	1	1	2	1	2	1	1	1	1	2	2	2	2	2	2	1	1	1	2	2		3	2	2	2	2
1	3	1	8	3	12	5	2		2	2	1	2	1	2	2	2	2	2	2	1	2	2	1	2	1	2	1	2	2	2	2	1	2	1	2	2		2	2	2	2	8
1	3	1	88	2	88	6	1	3	2	2	1	2	1	2	2	2	2	2	2	2	2	1	2	1	1	2	2	2	2	2	2	1	2	1	1	2		2	1	2	2	2
1	2	1	12	15	12	16	1	3	2	2	1	2	1	2	1	2	1	1	2	1	2	2	2	2	2	2	2	2	2	2	2	2	2	1	1	2		3	2	2	2	2
1	1	1	10	4	88	8	1	3	2	2	2	2	2	2	2	2	2	1	2	1	2	2	2	2	1	2	1	2	2	2	2	1	2	1	2	2		8	2	2	2	2
1	1	1	6	6	12	10	1	1	2	2	1	2	2	2	1	2	2	2	2	1	2	1	1	2	2	2	1	2	2	2	2	1	2	2	2	2		3	2	2	2	1	2	2	2	2	2	1	2
1	3	1	3	3	6	3	1	3	2	2	1	2	1	2	1	2	2	1	2	1	2	1	1	2	1	2	2	2	2	2	2	1	2	1	1	2		2	2	2	2	2
1	1	2	0	6	12	6	1	3	2	2	2	2	1	2	1	2	2	2	2	1	2	1	1	2	1	2	2	1	2	2	2	2	1	1	1	2		4	2	2	2	2
1	3	2	5	7	24	7	1	3	2	2	2	8	8	8	8	8	8	8	8	8	8	8	8	8	8	8	8	8	8	8	8	8	8	8	8	8		8	2	8	8	2
1	3	2	6	6	9	18	1	3	2	2	1	2	1	2	1	2	1	2	2	1	2	2	1	2	1	2	2	2	2	2	2	2	2	2	2	2		3	1	2	2	1	2	2	2	1	2	2	2
1	1	1	3	3	12	6	1	2	2	2	1	2	1	2	1	2	2	2	2	1	2	1	2	2	1	2	1	1	2	2	2	1	1	1	2	2		2	2	2	2	2
1	3	1	6	6	6	88	1	3	2	2	1	1	1	2	2	2	2	2	2	1	2	1	1	2	1	2	1	2	2	2	2	1	2	1	1	2		1	2	2	2	2
1	1	2	2	12	18	24	1	1	2	2	2	2	2	2	2	2	2	2	2	1	2	2	2	2	2	2	2	2	2	2	2	2	2	2	2	2		3	1	2	1	2
1	2	2	6	6	6	1	1	3	2	2	1	2	1	2	2	1	2	2	2	1	2	1	1	2	2	2	1	2	2	2	1	1	1	1	2	2		2	2	2	2	2
1	1	1	3	4	24	12	1	1	1	2	2	2	2	2	1	1	2	2	2	1	2	2	1	2	1	2	2	2	2	1	2	1	1	1	1	2		3	2	2	2	1	2	2	2	2	2	1	2
1	2	2	10	10	90	11	1	3	2	2	1	2	1	2	2	2	2	2	2	1	2	2	1	2	1	2	2	2	2	2	2	1	2	1	1	2		3	2	2	2	2
1	3	1	8	8	12	88	1	1	2	2	2	2	2	2	2	2	2	1	2	1	2	2	2	2	1	2	2	1	2	2	1	2	2	1	2	2		3	2	2	2	2
1	1	2	3	3	16	24	1	1	2	2	1	2	1	2	1	2	2	2	2	1	2	2	1	2	1	2	2	2	2	2	2	1	2	1	2	2		2	1	2	2	2
1	3	1	6	6	6	88	1	3	2	2	1	1	1	2	1	1	2	2	2	1	2	1	1	2	2	2	1	2	2	2	2	1	2	1	2	2		2	2	2	2	1	1	2	2	2	2	2	2
1	1	2	1	6	12	24	1	1	2	2	1	2	1	2	1	2	2	2	2	1	2	2	1	2	1	2	2	2	2	2	2	1	1	1	2	2		2	2	2	2	2
1	3	2	12	7	12	88	1	3	2	2	1	2	1	2	2	2	2	2	2	1	2	2	1	2	1	2	1	2	2	2	1	1	1	1	2	2		3	2	2	2	2
1	1	2	4	4	9	9	1	3	2	2	2	2	1	2	1	2	2	2	2	1	2	1	1	2	2	2	1	1	2	2	2	1	2	1	2	2		3	2	2	2	2
1	3	1	88	7	88	88	1	3	2	2	1	1	2	2	1	2	2	2	2	1	2	2	1	1	1	2	2	2	2	2	2	1	1	1	2	2		3	2	2	2	2
1	3	1	4	3	7	88	1	3	2	2	2	2	1	2	2	2	2	1	2	1	2	2	1	2	1	2	2	2	2	2	1	1	2	1	2	2		1	1	2	2	8
1	1	2	6	6	88	88	1	1	2	2	1	2	2	2	1	2	2	2	8	1	2	2	1	2	2	2	1	2	2	2	2	2	2	1	2	2		3	2	2	2	1	2	2	2	2	1	2	2
1	3	2	6	5	24	11	1	3	1	2	1	2	1	1	1	2	2	2	2	1	2	1	1	2	2	2	1	2	2	2	2	2	2	1	2	2		3	2	2	2	8
1	1	2	5	5	11	24	1	3	2	2	2	2	1	2	1	2	2	2	2	1	1	2	2	1	1	2	2	2	2	2	2	1	1	1	2	2		3	2	2	2	2
1	3	1	6	6	8	88	1	3	2	2	1	2	1	2	2	2	1	2	2	1	1	1	1	1	2	2	1	2	2	2	2	1	1	1	2	2		3	2	2	2	2
1	1	1	4	4	9	12	1	3	2	2	1	2	1	2	1	2	2	2	2	1	2	2	1	1	1	2	2	2	2	2	2	1	1	1	2	2		2	2	2	2	1	2	1	2	2	2	2	2
1	1	2	11	11	11	88	2		2	2	2	2	1	2	2	2	2	2	2	2	2	2	1	2	1	2	2	2	2	2	2	1	2	1	2	2		2	2	2	2	2
1	2	1	5	5	12	24	1	3	2	2	1	2	1	2	1	1	1	2	2	1	2	1	1	1	1	2	2	1	2	1	2	2	2	2	1	2		3	2	2	2	1	2	2	2	2	2	2	2
1	1	2	88	88	88	88	1	3	2	2	1	2	1	2	1	2	2	2	2	1	2	1	1	2	2	2	1	2	2	2	2	1	2	1	1	2		1	2	2	2	2
1	1	1	8	12	12	8	1	1	2	2	1	2	2	2	1	1	1	2	2	1	2	2	1	2	1	2	2	2	2	2	2	2	2	1	2	2		3	2	2	2	1	2	2	2	2	2	1	2
1	3	1	6	6	7	6	1	3	2	2	1	2	1	2	1	2	1	2	2	1	2	2	2	2	2	2	2	1	2	2	2	2	1	2	2	2		2	1	1	1	2
1	1	2	0	6	12	6	1	1	2	2	2	2	2	2	1	2	2	2	2	1	2	1	2	2	1	2	2	2	2	2	2	2	2	1	1	2				2	2	2
1	3	1	24	8	24	12	1	3	2	2	1	2	2	2	1	2	2	1	2	1	1	2	1	2	1	2	1	2	2	2	2	1	1	1	2	2		3	2	2	2	2
1	3	2	4	8	8	8	1	3	2	2	2	1	1	2	1	2	1	2	2	1	2	1	1	2	1	2	2	2	2	2	2	1	1	1	2	2		3	2	2	2	8
1	3	2	6	6	6	88	1	3	2	2	1	2	1	2	2	2	2	2	2	1	2	2	2	2	2	2	2	1	2	2	2	1	2	2	2	2		2	2	2	2	2
1	3	1	6	6	12	10	1	3	2	2	1	2	1	2	2	2	2	2	2	1	2	2	1	2	1	2	2	2	2	2	2	1	1	1	1	2		2	2	2	2	2
1	1	2	6	8	7	12	1	2	2	2	2	2	1	2	1	2	2	2	2	1	2	1	1	2	2	2	2	2	2	2	2	1	2	1	1	2		1	2	2	2	1	2	2	2	2	2	1	2
1	1	2	88	88	8	24	1	3	2	2	1	2	2	2	1	1	1	1	2	1	2	2	1	2	2	2	2	2	2	2	2	1	2	1	2	2		3	2	2	2	1	1	1	1	2	2	2	2
1	1	2	10	8	12	88	1	3	2	2	1	2	2	2	1	2	2	2	2	1	2	2	2	2	1	2	2	2	2	2	2	1	1	1	2	2		3	1	2	2	1	1	1	2	2	2	2	2
1	1	1	1	1	8	8	1	3	2	2	1	1	1	2	2	2	2	2	2	1	2	2	1	2	2	2	2	2	2	2	2	1	2	1	1	2		2	1	2	2	2
1	3	1	88	12	10	88	1	3	2	2	1	2	2	2	1	2	2	2	2	1	2	1	2	2	1	2	2	2	2	2	2	1	2	1	1	2		2	2	2	2	2
1	3	1	8	5	12	5	1	1	2	2	2	8	2	2	1	2	8	2	2	8	8	8	8	8	8	8	8	8	8	8	8	2	2	2	2	2		7	1	2	2	8
1	1	2	8	12	18	7	1	3	2	2	1	2	1	2	2	2	2	2	2	1	2	1	1	2	1	2	2	2	2	2	1	1	2	1	2	2		2	2	2	2	2
1	3	2	88	88	88	88	2		1	2	1	2	1	2	1	2	2	1	2	1	2	2	1	1	1	2	2	2	2	2	2	1	1	1	1	2				2	2	1	1	1	1	2	2	2	2
1	1	1	3	3	12	5	1	3	2	2	1	2	1	2	1	2	2	1	2	2	2	2	2	2	2	2	2	2	2	2	2	2	2	2	2	1	牛奶			2	2	1	2	2	1	2	2	2	2
1	1	2	4	7	12	9	1	1	1	2	1	2	2	2	1	2	2	2	2	1	2	2	1	2	2	2	2	2	2	2	2	1	2	1	2	2		2	2	2	2	2
1	1	2	3	3	12	10	1	1	2	2	2	1	2	2	2	2	2	2	2	1	2	2	2	2	2	2	2	2	2	1	2	2	2	2	2	2		3	2	2	2	2
1	3	1	11	11	11	11	1	3	2	2	2	2	1	2	2	2	2	2	2	1	2	2	1	2	2	2	2	2	2	2	2	1	2	1	2	2		2	2	2	2	2
1	1	1	5	6	8	12	1	3	2	2	1	2	1	2	2	2	2	1	2	1	2	2	1	1	2	2	2	2	2	2	2	1	1	1	1	2		4	1	2	2	1	1	2	2	2	2	2	2
1	1	1	3	7	88	6	1	1	2	2	2	2	2	2	2	2	2	2	2	1	2	2	1	2	2	2	2	2	2	2	2	1	2	2	2	2		3	2	2	2	2
1	1	1	4	4	14	7	1	1	1	2	1	2	1	2	1	1	2	2	2	1	2	2	1	2	1	2	2	2	2	1	1	1	2	1	2	2		4	2	2	2	2
1	1	1	10	88	88	88	1	3	2	2	1	2	1	2	2	2	2	1	2	1	2	1	2	2	2	2	2	1	2	2	2	1	2	1	1	2		2	2	2	2	2
1	1	2	12	24	24	24	1	1	2	2	1	2	1	2	2	1	1	1	2	1	2	2	1	2	1	2	1	1	2	2	1	1	1	1	2	2		2	1	2	2	1	1	1	2	1	2	2	2
1	2	1	88	4	88	12	1	1	2	2	1	2	2	2	2	2	2	2	2	1	2	1	1	2	2	2	2	1	2	2	2	1	2	1	2	2		3	2	2	2	8
1	1	2	3	5	12	88	1	1	2	2	1	1	2	2	1	2	2	2	2	1	2	2	1	2	2	2	1	2	2	2	2	2	1	1	2	2		2	2	2	2	1	2	1	2	2	2	2	2
1	3	1	8	8	12	8	2		2	2	1	2	1	2	1	2	2	1	2	1	2	1	1	2	1	2	1	2	2	2	2	1	2	1	2	2				2	2	2
1	1	1	88	88	6	3	1	3	1	2	1	1	2	2	1	2	1	2	2	1	1	2	1	2	2	2	1	1	2	2	2	1	2	1	1	2				1	1	2
1	1	2	6	6	12	8	1	1	2	2	1	2	1	2	1	1	2	2	2	1	2	1	1	2	2	2	1	2	2	2	2	1	2	1	2	2				2	2	2
1	1	1	88	88	88	88	1	1	2	2	2	2	2	2	1	2	2	2	2	1	1	2	1	2	2	2	2	2	2	2	2	1	2	2	2	2		2	2	2	2	2
1	1	2	12	5	8	12	1	3	8	2	2	1	2	2	2	1	2	2	2	1	2	2	2	2	1	2	2	2	2	2	1	1	2	1	2	2				2	2	1	1	2	2	1	2	2	2
1	3	2	88	8	12	8	1	3	2	2	1	2	1	2	1	2	2	2	2	1	2	2	2	1	1	2	1	1	2	2	2	1	2	1	2	2		4	1	2	2	2
1	3	1	8	88	8	12	1	3	8	8	1	2	1	2	2	2	2	2	2	1	2	1	1	2	2	2	1	2	2	2	2	1	2	1	1	2		3	2	2	2	2
1	3	2	10	5	24	24	1	3	2	1	2	1	2	2	1	2	1	2	2	1	2	2	1	2	2	2	2	2	2	2	2	1	2	1	2	2		2	1	2	2	1	2	2	2	2	1	2	2
1	3	1	3	3	12	12	1	1	1	2	1	2	1	2	1	2	2	2	2	1	1	2	1	1	1	2	1	2	2	2	2	1	2	2	2	2		3	2	2	2	1	2	2	2	2	2	2	2
1	3	2	5	6	12	24	1	3	2	2	1	1	2	2	2	2	2	2	2	1	2	2	1	1	2	2	1	2	2	2	2	1	1	1	2	2		3	2	2	2	8
1	3	1	88	88	88	8	1	3	2	2	1	2	1	1	2	2	2	2	2	1	2	2	1	2	1	2	2	2	2	2	2	1	1	1	1	2		4	2	2	2	2
1	3	2	8	8	10	14	1	3	2	2	1	2	1	2	2	2	2	2	2	1	2	1	2	1	2	2	2	2	2	2	2	1	2	1	2	2		4	2	2	2	1	1	2	1	2	2	2	2
1	1	2	7	1	7	12	1	3	2	2	1	2	2	2	1	2	2	2	2	1	1	2	1	2	2	2	2	2	2	2	2	1	2	1	1	2		4	2	2	2	2
1	3	2	1	1	1	88	2		2	2	2	1	1	2	1	2	2	2	2	1	2	2	2	2	2	2	2	2	2	2	2	2	2	2	2	2		3	2	2	2	2
1	1	2	6	6	12	12	1	1	2	2	1	2	1	2	1	2	2	2	2	1	2	1	1	2	2	2	1	2	2	2	2	1	2	1	2	2		2	2	2	2	2
1	3	1	6	7	12	88	1	3	2	2	1	2	1	2	2	2	2	2	2	1	2	2	1	2	1	2	2	2	2	2	2	2	2	1	2	2		3	2	2	2	8
1	1	2	4	3	12	12	1	1	2	2	1	2	2	2	2	2	2	2	2	1	2	2	2	2	2	2	2	2	2	2	2	1	2	1	2	2		2	2	2	2	2
1	1	1	6	8	12	24	1	1	2	2	1	2	2	2	1	1	2	2	2	1	2	1	1	2	2	2	1	2	2	2	1	1	2	1	2	2		3	2	2	2	2
1	1	1	6	6	12	7	1	1	2	2	2	2	1	2	2	2	2	2	2	1	2	1	1	2	2	2	2	2	2	2	2	1	2	1	2	2		2	2	2	2	1	2	1	2	2	2	2	2
1	3	2	88	88	88	8	1	3	2	2	1	2	2	2	1	2	2	2	2	1	2	1	1	2	2	2	2	2	2	2	2	1	1	1	2	2				2	2	2
1	1	2	7	7	8	7	1	1	2	2	1	1	2	2	2	2	2	2	2	1	2	2	1	2	1	2	2	2	2	1	2	1	2	1	2	2		3	2	2	2	2
1	1	1	10	10	18	11	1	1	2	2	1	2	1	2	2	2	2	2	2	1	2	2	1	1	2	2	2	2	2	2	1	1	2	1	1	2		2	2	2	2	2
1	1	1	88	12	88	12	2		2	2	1	2	1	2	2	2	2	2	2	1	2	2	1	2	1	2	2	2	2	1	2	1	2	1	2	2		1	2	2	2	2
1	3	1	0	88	13	12	1	3	2	2	1	2	1	2	1	2	1	2	2	1	1	1	2	2	2	2	1	2	2	2	2	2	1	1	1	2		3	2	2	2	8
1	1	2	10	10	12	10	1	1	2	2	2	2	2	2	2	2	2	2	2	1	2	2	2	2	2	2	2	2	2	2	2	2	2	2	2	2		3	2	2	2	1	1	2	2	2	2	2	2
1	1	2	5	5	12	12	1	1	2	2	1	2	2	2	1	2	2	2	2	1	2	2	1	2	1	2	2	2	2	2	2	1	2	1	2	2		3	2	2	2	2
1	2	2	3	5	18	8	1	3	2	2	1	2	1	2	2	2	2	2	2	1	2	2	1	2	2	2	1	1	2	2	2	2	1	1	2	2		2	2	2	2	2
1	1	1	6	6	11	5	1	3	1	2	1	2	1	2	1	2	1	2	2	1	2	2	2	1	1	2	1	2	2	2	1	1	1	1	2	2		4	2	2	2	2
1	1	2	5	5	88	24	1	3	2	2	1	2	1	2	2	2	2	2	2	1	2	2	1	1	1	2	2	2	2	2	2	2	2	1	2	2		1	2	2	2	2
1	3	1	5	4	6	12	1	3	2	2	1	2	1	2	1	2	2	2	2	1	2	2	1	1	1	2	2	2	2	2	2	2	2	1	2	2		3	2	2	2	8
1	1	1	1.5	1.5	10	18	1	3	2	2	1	2	1	2	1	1	2	2	2	1	2	2	1	1	1	2	2	2	2	2	2	2	1	1	2	2		2	2	2	2	2
1	3	1	2	3	12	5	1	3	2	2	2	2	1	2	2	2	2	2	1	1	2	2	1	2	2	2	2	2	2	2	2	1	1	1	2	2		2	2	2	2	2
1	1	1	6	6	12	7	1	3	2	2	1	2	1	2	2	2	2	2	2	2	2	1	2	2	2	2	1	2	2	2	1	1	2	1	2	2		3	2	2	2	2
1	1	1	5	5	88	5	2		1	2	1	2	1	2	2	2	2	2	2	2	2	2	2	2	2	2	2	2	2	2	2	2	2	2	2	2		8	2	2	2	2
1	3	1	11	11	11	11	1	3	2	2	2	2	1	2	2	2	2	2	2	1	2	1	1	2	1	2	2	2	2	2	2	1	2	1	2	2		2	2	2	2	2
1	1	1	6	6	18	18	1	3	1	2	1	2	1	2	1	2	2	1	2	1	2	2	1	2	2	2	2	1	2	2	2	2	1	1	2	2		8	1	2	2	1	2	2	2	2	2	2	2
1	1	1	6	6	90	6	1	3	2	2	1	2	1	2	2	2	2	2	2	1	2	2	2	2	1	2	2	2	2	2	2	1	2	1	2	2				2	2	2
1	2	1	88	88	11	88	1	3	2	2	1	2	1	1	1	1	1	1	2	1	2	2	1	2	2	2	2	2	2	2	2	2	1	2	2	2		3	2	2	2	8
1	3	2	88	12	88	24	1	3	2	2	1	1	2	2	2	2	2	2	2	1	2	1	1	2	1	2	2	2	2	2	2	1	2	1	2	2		3	2	2	2	2
1	3	2	7	8	12	12	2		2	2	1	1	2	2	2	2	2	2	2	1	2	2	1	2	1	2	2	2	2	2	2	1	2	1	2	2		3	2	2	2	1	2	2	2	2	2	2	2
1	1	2	7	7	12	12	1	3	2	2	2	2	1	2	2	2	2	2	2	1	2	2	1	2	1	2	1	2	2	2	1	1	1	1	1	2		4	2	2	2	2
1	2	1	2	10	2	88	1	3	1	2	1	1	2	2	2	2	2	2	2	2	2	2	1	2	1	2	1	2	2	2	2	1	1	1	1	2		4	2	2	2	1	1	2	2	2	2	2	2
1	1	2	3	3	12	8	1	1	2	1	2	1	1	1	1	1	1	2	1	1	2	1	1	2	2	2	1	2	2	2	1	1	2	1	1	2				2	2	2
1	3	1	4	4	7	6	1	3	1	2	1	2	1	2	1	2	2	2	2	1	2	1	1	1	1	2	1	1	2	2	2	1	1	1	2	2		3	2	2	2	2
1	2	1	88	88	24	88	1	1	2	2	1	2	2	1	1	2	2	1	2	1	2	1	1	2	2	2	1	2	2	2	2	1	1	1	2	2		2	2	2	2	2
1	1	2	4	6	15	10	1	1	2	2	1	2	2	2	2	2	2	1	2	1	2	1	1	2	1	2	1	2	1	2	2	1	2	1	2	2		1	2	2	2	2
1	1	1	7	7	18	7	1	1	2	2	1	2	2	2	2	2	2	2	2	1	2	2	1	2	2	2	1	2	2	2	2	1	2	1	2	2		1	2	2	2	2
1	3	2	6	6	12	12	1	3	2	2	1	2	1	2	2	2	2	1	2	1	1	2	2	2	2	2	1	2	2	2	2	1	2	1	1	2		2	2	2	2	2
1	3	1	9	10	7	13	1	3	2	2	1	2	1	2	1	2	2	2	2	1	1	2	1	2	1	2	1	1	2	1	1	1	2	1	2	2		4	2	2	2	2
1	1	2	4	4	12	12	1	1	2	2	1	2	2	2	1	2	2	1	2	1	2	2	1	2	2	2	1	2	2	2	2	1	2	1	2	2		3	2	2	2	2
1	3	1	8	6	8	88	1	3	2	2	1	1	1	2	2	2	1	8	8	1	2	2	1	1	2	2	2	1	2	2	2	1	1	1	2	2		5	2	1	2	1	1	2	2	2	2	2	2
1	3	1	6	6	6	12	2		2	2	1	2	8	2	2	2	2	2	2	1	2	2	2	2	2	2	2	2	2	2	2	2	2	2	2	2		2	2	2	2	2
1	1	1	88	88	90	88	1	1	1	2	1	2	1	2	2	2	2	2	2	1	2	2	1	2	1	2	2	1	2	2	2	1	2	1	2	2		3	2	2	2	8
1	2	1	8	6	12	12	1	3	2	2	2	2	1	2	2	2	2	1	2	1	2	2	1	2	2	2	1	2	2	2	2	1	2	1	2	2		2	1	2	2	1	2	2	2	2	2	2	2
1	1	1	4	6	8	10	1	3	2	2	1	2	1	2	1	2	2	2	2	1	2	1	1	1	2	2	1	2	2	2	2	1	2	1	1	2		2	1	2	2	2
1	1	1	5	6	12	12	1	1	2	2	1	2	1	2	2	2	2	2	2	1	2	2	1	1	2	2	2	1	2	2	2	2	1	1	2	2		4	2	2	2	1	2	2	2	1	2	2	2
1	1	2	6	10	24	24	1	1	1	2	1	2	2	2	1	2	2	2	2	1	2	1	1	1	2	2	2	2	2	1	2	1	1	1	1	2		2	2	2	2	1	2	2	2	2	2	2	2
1	1	1	3	3	18	12	1	1	2	2	1	2	2	2	2	2	2	2	2	1	2	2	2	2	2	2	2	2	2	2	2	1	1	1	1	2		4	2	2	2	1	2	2	2	2	2	1	2
1	3	1	7	7	8	9	1	3	2	2	1	1	1	2	1	1	2	1	2	1	2	1	2	1	1	2	2	2	2	2	2	1	1	1	2	1	蜂蜜	2	2	2	2	2
1	9	2	8	12	88	12	1	3	1	2	2	2	1	1	1	2	2	2	2	1	2	2	2	1	1	2	2	2	2	2	2	1	2	1	1	2				2	2	2
1	3	2	0	5	12	88	1	3	2	2	1	2	2	2	1	2	1	2	2	1	2	1	2	2	1	2	2	2	2	2	2	2	1	1	2	2		3	2	2	2	8
1	2	2	11	8	11	10	1	3	1	2	1	2	1	1	1	2	1	1	2	1	2	1	2	2	1	2	1	1	2	1	2	2	2	2	2	2		2	2	2	2	8
1	3	1	0	8	12	8	1	3	2	2	1	2	1	2	1	2	2	1	2	1	1	1	1	2	1	2	2	2	2	2	2	2	1	1	1	2		4	2	2	2	2
1	3	1	0	7	12	7	1	3	2	2	1	2	1	2	1	2	2	2	2	1	1	1	1	2	1	2	1	2	2	2	2	2	1	1	2	2		4	2	2	2	8
1	3	1	8	8	8	18	1	3	2	2	2	2	1	1	2	2	2	2	2	1	2	1	2	1	1	2	2	1	2	2	2	1	2	1	2	2		3	2	2	2	1	2	1	2	2	2	2	2
1	2	1	0	7	9	12	1	3	2	2	1	2	1	1	2	2	1	2	2	8	8	8	8	8	8	8	8	8	8	8	8	8	8	8	8	2				2	2	2
1	1	2	7	7	24	9	1	1	2	2	1	2	2	2	2	2	2	2	2	1	2	2	1	2	1	2	1	1	2	2	2	2	1	1	2	2		3	1	2	2	1	2	2	1	2	2	2	2
1	3	1	88	12	12	10	1	3	2	2	2	2	1	2	2	2	2	2	2	1	2	2	1	1	1	2	2	2	2	2	1	2	2	1	1	2		3	2	2	2	2
1	3	1	8	8	12	88	1	3	2	2	1	2	1	2	1	2	1	1	2	1	2	2	1	2	1	2	2	1	2	2	2	1	2	1	2	2		4	1	2	2	2
1	1	1	7	8	8	12	1	3	2	2	1	1	1	2	1	1	1	2	2	1	2	2	1	1	1	2	2	2	2	2	2	1	2	1	2	2		3	2	2	2	2
1	3	1	88	3	8	88	1	3	2	2	1	2	1	2	2	2	1	2	2	1	2	2	2	2	2	2	2	2	2	2	2	1	1	1	2	2		1	2	2	2	2
1	1	1	88	88	8	13	2		2	2	1	2	1	2	2	2	2	2	2	1	2	2	1	2	1	2	2	2	2	2	2	2	1	1	2	2		6	2	2	2	2
1	1	2	12	8	12	12	1	3	1	2	1	2	1	1	1	1	1	1	2	1	2	1	2	2	2	2	2	2	2	2	1	1	1	1	1	2		3	1	2	2	2
1	1	2	7	7	12	12	1	3	2	2	1	2	2	2	2	2	2	1	2	1	2	2	2	2	2	2	1	2	2	1	2	1	2	1	2	2		1	2	2	2	2
1	3	1	8	8	12	12	2		2	2	2	1	2	2	2	2	2	2	2	1	2	2	2	2	2	2	2	2	2	2	2	2	2	2	2	2		3	1	2	2	1	1	2	2	1	2	2	2
1	1	1	6	6	10	12	1	1	2	2	1	2	1	2	2	2	2	1	2	1	2	2	1	2	2	2	1	2	2	2	2	1	2	1	2	2		3	2	2	2	2
1	1	2	6	6	8	6	1	3	2	2	1	2	1	2	2	2	2	2	2	2	1	2	2	2	1	2	2	2	2	2	2	2	1	2	1	2		1	2	2	2	1	1	1	2	2	2	2	2
1	3	2	12	7	88	12	1	3	2	2	1	2	1	2	2	2	2	2	2	1	2	1	1	1	2	2	1	2	2	1	2	1	1	1	2	2		3	2	2	2	2
1	1	1	6	9	12	10	1	3	2	2	2	2	1	2	2	2	2	2	2	1	1	2	1	1	1	2	1	1	2	2	2	1	2	1	2	2		6	1	2	2	1	2	2	2	2	2	1	2
1	3	2	6	6	12	12	1	3	2	2	1	2	1	2	2	2	2	2	2	1	2	2	1	2	1	2	2	1	2	2	2	1	2	1	2	2		2	2	2	2	1	2	1	2	2	2	2	2
1	1	2	3	3	8	6	2		2	2	2	2	1	2	1	2	2	2	2	1	2	1	1	2	2	2	1	1	2	1	2	1	2	1	1	2		3	1	2	2	1	1	2	1	2	2	2	2
1	3	2	6	6	90	12	2		2	2	1	2	1	2	1	2	2	2	2	1	2	1	1	2	1	2	1	2	2	1	2	1	2	1	2	2		3	2	2	2	2
1	3	1	5	5	12	8	1	1	2	2	1	2	2	1	1	1	2	1	2	1	2	2	2	2	1	1	1	2	2	2	2	1	2	1	1	2		2	2	2	2	8
1	3	2	4	5	12	8	1	3	2	2	1	2	1	2	1	2	1	2	2	1	2	2	1	2	1	2	1	2	2	1	1	1	2	1	2	2		4	2	2	2	1	1	2	2	2	2	1	2
1	3	1	88	8	12	12	2		2	2	1	2	1	2	2	2	2	2	2	1	2	2	2	2	1	2	1	2	2	2	1	2	1	1	2	2		3	2	2	2	2
1	1	2	7	5	7	12	1	3	1	2	1	2	1	2	1	2	1	2	2	1	2	1	1	2	1	2	2	2	2	2	2	1	2	1	2	2		3	2	2	2	2
1	3	1	5	6	12	12	1	3	2	2	1	2	1	2	1	2	2	2	2	1	2	2	1	2	1	2	1	2	2	2	2	2	2	1	2	2		4	2	2	2	8
1	1	2	8	8	12	8	1	3	2	2	1	2	1	2	2	2	2	2	2	1	1	1	1	2	1	2	2	2	2	2	2	1	2	1	2	2		1	2	2	2	2
1	1	2	88	7	88	10	1	1	2	2	2	2	1	2	2	2	2	2	2	1	2	2	2	2	2	2	2	2	2	2	2	2	2	2	2	2		3	2	1	2	1	2	1	1	2	2	2	2
1	1	1	2	8	12	12	1	3	2	2	1	2	1	2	2	2	2	2	2	1	2	2	1	2	1	2	1	2	2	2	2	1	2	1	2	2		2	2	2	2	2
1	1	1	6	6	12	7	1	1	2	2	1	2	2	2	2	2	2	2	2	1	2	1	1	1	1	2	1	2	2	2	1	2	2	1	2	2		3	2	2	2	2
1	1	1	8	8	18	8	1	1	2	2	2	2	2	2	2	2	2	2	2	1	2	1	1	2	2	2	1	2	2	2	1	1	1	1	2	2		2	2	2	2	2
1	1	2	10	10	12	2	1	3	2	2	1	1	2	1	1	1	2	2	2	1	2	2	2	2	2	2	1	2	2	2	2	2	1	2	1	2		2	2	2	2	2
1	3	2	6	6	15	7	1	1	2	2	8	2	2	2	2	2	2	1	2	2	2	2	1	2	2	2	2	2	2	2	2	2	2	2	2	2				2	2	2
1	1	2	7	6	7	7	1	3	2	2	1	2	1	2	2	2	2	2	2	1	2	1	1	1	1	2	1	2	2	1	2	1	2	1	2	2		3	2	2	2	1	1	2	2	2	2	1	2
1	1	2	88	3	10	3	2		2	2	1	2	1	2	2	2	2	2	2	1	1	2	1	2	1	2	1	2	2	2	2	1	1	1	2	2		2	2	2	2	1	2	2	1	2	2	2	2
1	1	1	88	3	12	7	1	1	2	2	2	1	1	2	2	2	2	2	2	2	2	2	1	2	2	2	2	1	2	2	1	1	2	1	1	2		4	2	2	2	1	2	2	2	2	2	2	2
1	1	1	6	8	10	10	1	3	2	2	1	2	1	2	2	2	2	2	2	1	2	1	1	2	2	2	1	2	2	2	2	1	2	1	2	2		4	2	2	2	2
1	3	2	3	3	8	6	1	3	2	2	1	2	1	2	2	2	2	2	2	1	2	2	1	1	1	2	2	2	2	2	2	1	2	1	1	2				2	2	1	1	2	2	2	2	2	2
1	1	2	12	18	12	24	1	1	1	2	2	2	2	2	2	2	2	2	2	2	2	2	2	2	2	2	2	2	2	2	2	2	2	2	2	2				2	2	2
1	1	1	0	6	15	9	1	1	2	2	1	2	1	2	2	2	2	2	2	1	2	2	2	2	1	2	2	2	2	2	2	2	1	1	2	2		4	2	2	2	1	2	2	2	2	2	2	2
1	1	1	8	15	12	12	1	3	2	2	1	1	1	2	2	2	2	2	2	1	2	2	1	2	1	2	1	2	2	2	2	1	2	1	2	2		3	2	2	2	2
1	1	1	1	10	11	12	1	3	1	2	1	2	1	1	2	2	2	2	2	1	2	2	1	2	1	2	2	2	2	2	2	1	2	1	2	2		3	2	2	2	1	1	2	2	2	2	2	2
1	1	2	12	6	12	8	1	1	1	2	1	2	2	2	1	2	2	2	2	1	1	2	1	2	1	2	2	2	2	2	2	1	2	1	2	2		2	2	2	2	2
1	1	1	4	5	8	12	1	3	2	2	1	2	1	2	2	2	2	2	2	1	2	2	1	2	2	2	2	1	2	2	2	8	1	1	1	2		1	2	2	2	2
1	1	1	12	7	6	7	1	3	2	2	1	2	1	2	2	2	2	2	8	1	2	2	1	2	1	2	2	2	2	2	2	2	2	1	1	2		1	2	2	2	8
1	1	1	88	10	88	10	1	1	2	2	1	2	2	2	2	2	2	2	2	1	2	2	2	2	2	2	2	2	2	2	2	2	2	2	2	2		8	2	2	2	2
1	1	1	5	6	8	12	1	3	2	2	1	2	1	2	1	1	1	1	2	1	2	1	2	2	2	2	1	2	2	2	2	1	2	1	2	2		3	1	2	2	1	1	1	2	2	2	2	2
1	1	2	8	8	13	13	1	3	2	2	1	1	1	2	1	2	2	1	2	1	2	1	1	2	2	2	2	2	2	2	2	1	2	1	1	2		3	2	2	2	2
1	1	2	6	6	8	8	1	1	2	2	2	2	2	2	1	2	2	2	2	1	1	2	2	2	2	2	1	2	2	2	2	1	2	1	2	2		2	2	2	2	2
1	1	2	6	6	13	8	1	3	2	2	1	2	1	1	2	2	2	1	2	1	2	1	1	2	2	2	2	1	2	2	2	1	1	1	2	2		3	2	2	2	1	1	1	1	2	2	2	2
1	3	1	4	4	8	12	1	3	2	2	1	2	1	2	2	2	2	2	2	1	1	2	1	2	2	2	2	2	2	2	2	1	2	1	2	2		2	1	2	2	2
1	2	1	12	12	12	24	1	3	2	2	2	2	1	2	2	2	2	2	2	1	2	1	1	2	1	2	2	2	2	2	2	1	2	1	2	2		3	2	2	2	1	1	1	1	2	2	2	2
1	9	1	3	3	6	5	1	3	1	2	1	2	1	2	2	2	2	2	2	8	8	8	8	8	8	8	8	8	8	2	8	8	8	8	8	8				8	8	2
1	2	2	12	12	18	88	1	3	2	2	2	2	1	2	2	2	2	2	2	2	2	2	2	2	2	2	2	2	2	2	2	2	2	2	2	2		8	2	2	2	8
1	1	1	5	5	5	88	1	1	2	2	1	2	1	1	2	2	2	2	2	1	2	2	2	2	2	2	2	2	2	2	2	1	1	1	2	2		2	2	2	2	2
1	1	1	0	2	12	24	1	3	2	2	1	2	1	2	1	2	2	1	2	1	2	1	1	2	1	2	2	1	2	2	2	2	1	1	1	2		3	2	2	2	1	2	2	2	2	2	1	2
1	1	1	7	9	8	12	1	3	2	2	1	2	1	2	1	1	1	2	2	1	2	1	2	1	1	2	1	2	2	2	1	1	2	1	2	2		2	2	2	2	2
1	3	1	9	9	9	88	1	3	2	2	2	2	1	2	2	2	2	2	2	2	2	2	2	2	2	2	2	2	2	2	2	2	2	2	2	2		8	8	2	2	8
1	3	1	88	88	88	88	1	3	2	2	1	8	1	2	2	2	2	2	2	1	2	2	1	1	1	2	2	2	2	2	2	1	1	1	2	2		2	2	2	2	2
1	1	1	6	6	88	13	1	3	2	2	1	2	1	2	1	2	2	2	2	1	2	2	1	2	2	2	2	2	2	2	2	1	2	1	2	2		1	2	2	2	2
1	1	1	6	6	12	11	1	3	2	2	1	2	1	2	2	2	2	2	2	1	2	1	1	2	1	2	2	1	2	2	2	1	2	1	1	2		3	2	2	2	2
1	2	1	88	6	12	7	1	1	2	2	1	2	1	2	1	2	1	1	2	1	2	1	2	2	2	2	2	2	2	2	2	1	2	1	2	2		3	2	2	2	2
1	1	2	6	6	13	24	1	3	2	2	1	2	1	2	2	2	2	2	2	1	2	2	1	1	1	2	1	2	2	1	2	1	2	1	2	2		4	2	2	2	1	1	2	2	2	2	1	2
1	9	2	1	8	24	12	1	3	2	2	2	2	1	2	2	2	2	2	2	1	2	1	2	2	1	2	1	2	2	2	2	2	1	1	2	2		4	2	2	2	1	1	2	2	2	2	2	2
1	1	2	8	11	11	10	1	3	2	2	1	2	1	2	2	1	2	2	2	1	1	2	2	2	1	2	1	2	2	2	2	1	2	1	2	2		2	2	1	1	1	2	1	1	2	2	2	2
1	3	1	4	4	8	5	1	3	2	2	1	2	1	2	1	2	2	2	2	1	1	2	1	2	2	2	2	2	2	2	2	1	1	1	1	2		2	2	2	2	1	1	2	1	2	2	2	2
1	1	1	12	12	15	12	1	3	2	2	1	1	2	2	1	2	2	1	2	1	2	2	1	2	1	2	1	1	2	2	2	1	2	1	2	2		2	2	2	2	2
1	2	1	6	6	88	8	1	1	1	2	1	2	1	2	2	2	2	2	2	1	2	2	1	2	2	2	2	1	2	2	2	1	2	1	2	2		3	2	2	2	8
1	3	1	4	4	12	6	1	3	1	2	1	2	1	2	2	2	2	2	2	2	2	2	2	2	2	2	2	2	2	2	2	2	2	2	2	1	牛奶	1	1	2	2	1	1	2	1	2	2	2	2
1	1	1	15	3	15	3	1	1	2	2	1	2	1	1	1	2	2	1	2	1	2	2	1	2	2	2	2	2	2	2	2	1	2	1	1	2		4	2	2	2	2
1	1	1	88	6	10	88	1	3	2	2	1	2	1	2	2	2	2	2	2	1	2	2	1	2	1	2	2	2	2	2	2	1	1	1	2	2		2	2	2	2	2
1	1	1	6	8	12	6	1	1	1	2	1	2	1	2	1	2	2	1	2	1	2	1	1	2	2	2	1	2	2	2	2	2	1	1	2	2		7	2	2	2	2
1	1	1	1	5	8	5	1	3	2	2	1	2	1	2	1	2	2	2	2	1	2	2	1	2	1	2	2	2	2	2	2	2	1	1	2	2		5	2	2	2	2
1	3	1	8	8	36	12	1	1	2	2	1	2	1	1	1	2	2	1	2	1	2	2	2	2	1	2	2	2	2	2	2	1	2	1	2	2		2	2	2	2	2
1	1	1	6	6	10	10	1	3	2	2	1	2	1	2	1	2	2	2	2	1	2	1	2	1	2	2	2	2	2	2	2	2	1	2	1	2		7	1	2	2	2
1	3	1	3	3	10	12	1	3	2	2	1	2	1	1	1	1	1	1	2	1	2	1	1	1	1	2	1	2	2	2	2	1	2	1	2	2		3	2	2	2	1	1	2	2	2	2	2	2
1	9	1	88	88	88	88	1	3	2	2	1	2	1	2	1	2	2	2	2	1	2	2	2	2	2	2	2	2	2	2	2	2	2	2	2	2		3	2	2	2	1	2	2	1	2	2	2	2
1	3	1	8	7	8	24	1	3	2	2	1	2	1	2	2	2	2	2	2	1	2	1	2	2	2	2	2	2	2	2	2	1	1	1	2	2		2	2	2	2	2
1	3	1	88	3	6	12	1	3	2	2	1	2	1	2	1	2	2	1	2	1	2	2	1	1	1	2	1	2	2	2	2	1	2	1	1	2		3	2	2	1	2
1	1	1	4	4	8	9	1	3	2	2	1	2	1	2	2	2	2	2	2	1	2	2	2	2	2	2	2	1	2	2	2	2	2	1	2	2		4	1	2	2	2
1	1	1	5	6	12	11	1	3	2	2	1	2	1	2	1	2	2	2	2	1	2	2	1	1	2	2	1	2	2	2	2	1	2	1	2	2		3	2	2	2	2
1	3	2	0	3	6	12	1	3	1	2	1	2	1	2	1	2	2	2	2	1	2	1	1	2	1	2	2	2	2	2	2	2	2	1	2	2		3	2	2	2	8
1	2	2	6	4	88	88	1	1	2	2	1	2	1	2	1	2	2	2	2	1	1	2	2	2	2	2	2	2	2	2	2	2	2	1	1	2		3	2	2	2	2
1	3	2	88	8	8	8	1	3	1	2	1	2	2	2	1	2	2	2	2	1	2	2	1	2	2	2	2	2	2	2	2	1	1	1	1	2		3	2	2	2	8
1	1	1	5	5	9	6	1	3	1	2	1	2	1	2	1	2	2	2	2	1	2	2	1	1	1	2	2	2	2	2	2	2	1	1	2	2		3	2	2	2	2
1	3	2	12	12	12	88	1	3	1	2	1	2	1	2	2	2	2	2	2	1	2	2	1	1	1	2	1	2	2	2	2	1	1	1	1	2		3	2	2	2	2
1	1	2	9	9	9	9	1	3	2	2	1	2	1	2	1	2	2	2	2	1	2	2	2	2	1	2	2	2	2	2	2	1	2	1	2	2		3	2	2	2	2
1	3	1	4	4	9	12	1	3	2	2	1	2	1	2	1	2	2	2	2	1	2	2	2	2	2	2	2	2	2	2	2	1	1	1	2	2		2	2	2	2	2
1	3	2	3	4	10	11	1	3	2	2	1	2	1	2	1	2	2	1	2	1	2	2	1	2	2	2	1	2	2	2	2	1	2	1	2	2		3	2	2	2	8
1	1	1	5	5	12	12	1	1	2	2	1	2	2	2	2	2	2	2	2	1	2	2	1	2	1	2	2	2	2	2	2	2	1	1	2	2		2	2	2	2	2
1	3	1	6	7	18	12	2		2	2	1	1	2	2	1	2	1	1	2	1	2	2	1	2	1	2	2	2	2	2	2	1	2	1	2	2		4	2	2	2	1	1	2	2	2	2	2	2
1	1	2	1	3	1	1	1	3	1	2	1	2	1	2	1	2	2	2	2	1	2	2	1	2	1	2	2	1	2	2	2	1	1	1	2	2		1	1	2	2	2
1	3	2	6	1	24	10	1	3	2	2	2	2	1	2	2	2	2	2	2	1	2	1	1	1	1	2	1	1	2	2	2	1	2	1	2	2		1	2	2	2	2
1	3	1	88	7	7	12	1	3	2	2	1	2	1	2	1	2	2	1	2	1	2	2	2	2	2	2	2	2	2	1	2	2	2	2	2	2		1	2	2	2	2
1	2	2	2	3	3	9	1	3	2	2	1	2	1	2	1	2	1	1	2	1	2	2	1	2	1	2	1	2	2	1	2	1	1	1	2	2		4	1	2	2	2
1	3	2	3	6	12	88	1	3	2	2	1	2	1	2	1	2	2	2	2	1	2	2	1	2	2	2	1	2	2	2	2	2	2	1	2	2		2	2	2	2	1	2	1	2	2	2	2	2
1	3	1	3	3	14	88	1	3	2	2	1	2	2	1	2	2	2	2	1	1	2	1	2	1	1	2	1	2	2	2	2	1	2	1	2	2		7	2	2	2	8
1	1	2	88	88	88	88	1	1	2	2	2	1	2	2	2	2	2	2	2	1	2	1	1	2	2	2	1	2	2	2	2	1	2	1	2	2		2	2	2	8	2
1	1	1	88	12	12	13	1	1	2	2	1	2	1	2	1	1	2	1	2	1	2	1	1	2	2	2	1	2	2	2	2	1	2	1	2	2		8	2	2	2	2
1	3	2	6	8	36	12	1	3	1	2	1	2	1	2	1	2	2	2	2	1	1	2	1	2	1	2	1	1	2	2	1	1	1	1	2	2		3	2	1	2	1	1	2	2	2	2	2	2
1	1	2	6	8	24	12	1	1	2	2	1	2	2	1	1	2	2	1	2	1	2	2	2	2	1	2	2	2	2	2	2	2	2	2	2	2		2	2	2	2	1	2	2	2	2	2	1	2
1	1	2	88	7	12	8	1	3	2	2	1	1	2	2	2	2	2	2	2	1	2	2	1	2	1	2	1	2	2	2	1	2	1	1	2	2		3	2	2	2	2
1	1	2	6	7	12	12	1	3	2	2	1	2	1	2	1	2	1	1	2	1	2	1	1	1	1	2	1	1	2	1	2	1	1	1	2	2		3	1	2	2	1	1	1	1	2	2	2	2
1	1	2	88	6	18	88	1	1	2	2	1	2	2	2	2	2	2	2	2	1	2	1	2	2	2	2	2	2	2	2	2	2	1	1	2	2		2	2	2	2	1	2	2	2	2	2	2	2
1	3	1	3	4	24	24	1	3	2	2	1	2	1	2	2	2	2	2	2	1	2	1	1	2	2	2	2	2	2	1	2	1	2	1	2	2		3	2	2	2	2
1	1	2	7	7	6	9	1	1	2	2	1	2	2	1	1	2	1	2	2	1	2	2	1	2	2	2	1	2	2	2	2	1	1	1	2	2		3	1	2	2	1	1	1	2	2	2	2	2
1	3	2	12	12	12	12	2		2	2	1	2	1	2	2	2	2	2	2	1	2	1	1	2	1	2	1	2	2	2	2	1	1	1	2	2		2	2	2	2	2
1	3	1	0	88	88	88	1	3	2	2	1	2	1	2	1	2	2	2	2	1	2	1	1	2	2	2	1	2	2	2	2	1	2	1	2	2		3	2	2	2	2
1	1	1	11	12	11	12	1	3	1	1	1	2	1	2	1	2	1	1	2	1	2	2	1	2	2	2	2	2	2	2	2	1	1	1	1	2		3	1	2	2	2
1	1	1	8	8	18	12	1	3	2	2	1	2	1	2	1	2	2	1	2	1	2	2	2	2	1	2	1	2	2	1	1	1	1	1	2	2		2	2	2	2	1	1	2	1	2	1	2	2
1	2	2	4	6	12	6	1	3	1	1	1	2	1	2	1	1	2	2	2	1	2	2	1	2	1	2	1	2	2	2	2	1	2	1	2	2		4	2	2	2	8
1	3	1	5	5	12	8	1	3	2	2	1	2	1	2	2	2	2	2	2	1	2	1	1	2	2	2	2	2	2	2	2	2	1	1	2	2				8	2	2
1	1	1	6	6	88	10	1	1	2	2	1	2	2	2	1	2	2	2	2	1	2	2	1	2	2	2	2	2	2	2	2	2	2	1	2	2		2	2	2	2	2
1	1	2	12	15	15	12	1	1	2	2	2	2	2	2	1	2	2	2	2	1	2	1	2	1	1	2	2	2	2	2	2	1	2	1	1	2		1	1	2	2	1	1	1	2	2	2	1	2
1	1	2	10	10	24	14	1	3	2	2	1	1	2	2	1	2	2	1	2	1	2	1	1	2	2	2	2	2	2	2	2	1	1	1	1	2		2	2	2	2	1	2	2	2	2	2	1	2
1	3	2	9	9	6	9	1	3	1	2	1	1	1	2	2	2	2	2	2	1	2	1	1	2	2	2	1	2	2	2	2	1	2	1	2	2		2	2	2	2	8
1	3	2	88	88	13	6	1	3	2	2	1	2	1	2	2	1	2	2	2	1	2	1	1	2	1	2	2	2	2	2	2	1	1	1	1	2		7	2	2	2	2
1	1	1	12	12	8	12	1	3	2	2	1	2	1	2	1	1	2	1	2	1	1	1	2	2	1	2	1	2	2	2	2	1	2	1	2	2		3	2	2	2	2
1	1	2	1	6	24	8	1	3	2	2	1	1	2	1	1	1	2	2	2	1	2	1	1	1	1	2	2	1	2	2	2	1	1	1	1	2		1	1	2	2	1	2	2	2	2	2	2	2
1	3	2	8	8	8	88	1	3	1	2	1	1	1	2	1	2	2	2	2	1	2	2	1	2	1	2	2	2	2	2	2	2	1	2	1	2				2	2	2
1	3	2	6	6	12	12	1	3	2	2	1	2	1	2	1	2	2	2	2	1	2	1	2	2	2	2	1	2	2	2	2	1	2	1	2	2		3	2	2	2	2
1	3	1	12	88	12	8	1	3	2	2	1	2	1	2	2	2	2	2	2	1	2	2	1	2	2	2	2	2	2	2	2	1	2	2	2	2		2	2	2	2	2
1	1	2	6	6	18	6	1	1	2	2	1	2	1	2	1	2	2	2	2	1	1	2	2	2	2	2	1	2	2	2	2	1	2	1	2	2		3	2	2	2	1	1	1	2	2	2	2	2
1	9	1	3	3	8	88	1	2	2	2	1	2	1	2	2	2	2	2	2	1	2	1	1	2	2	2	2	2	2	2	1	2	2	1	2	2		1	2	2	2	1	1	2	2	2	2	2	2
1	3	1	9	9	9	12	1	3	2	2	2	2	1	2	1	2	2	2	2	1	1	1	1	1	1	2	1	1	2	2	2	1	1	1	2	2		3	2	2	2	2
1	1	2	12	12	12	88	1	1	2	2	1	2	2	2	2	2	2	2	2	1	1	1	1	2	2	2	2	2	2	2	2	1	2	1	2	2		3	2	2	2	1	2	2	2	2	2	1	2
1	1	2	8	6	6	12	1	3	1	2	1	2	1	2	2	2	1	2	2	1	2	2	2	2	1	2	2	2	2	2	1	1	2	1	2	2		3	1	1	1	2
1	1	1	88	88	88	88	1	3	1	2	1	2	2	2	2	2	2	2	2	1	2	2	1	2	2	2	2	2	2	1	2	1	2	1	2	2		3	2	2	2	2
1	1	2	8	8	6	8	1	3	2	2	1	1	1	2	2	2	2	2	2	1	2	2	1	2	2	2	1	2	2	2	2	1	2	1	2	2		3	2	2	2	2
1	3	2	88	88	12	10	2		2	2	1	1	2	2	1	2	1	2	2	1	2	2	2	2	2	2	2	2	2	2	2	2	2	2	2	2		3	2	2	1	8
1	2	2	88	12	12	88	1	3	2	2	1	2	1	2	1	2	2	2	2	1	2	1	2	2	1	2	1	2	2	2	2	1	1	1	2	2		1	2	2	2	2
1	3	2	8	8	18	14	1	3	2	2	1	2	1	2	2	2	2	1	2	1	2	1	2	2	1	2	1	2	2	2	2	1	2	1	2	2		2	2	2	2	2
1	3	1	3	4	3	4	1	3	1	2	1	2	1	2	2	2	2	2	2	1	2	1	1	1	1	2	2	1	2	1	2	1	2	1	2	2		3	2	2	2	8
1	3	2	88	8	9	10	1	3	2	2	2	2	1	2	2	2	2	2	2	2	2	2	2	2	2	2	2	1	2	2	1	2	2	2	1	2		3	2	2	2	2
1	2	2	6	6	9	5	1	3	8	8	8	8	8	8	8	8	8	8	8	8	8	8	8	8	8	8	8	8	8	8	8	8	8	8	8	8				2	2	2
1	3	2	9	9	9	9	1	3	2	2	1	2	1	2	2	2	2	2	2	1	1	1	2	2	1	2	1	2	2	2	2	1	1	1	1	2		4	2	2	2	2
1	3	2	9	9	90	88	1	3	2	2	1	1	2	2	2	8	2	1	2	2	2	2	2	2	2	2	2	2	2	2	2	2	2	2	1	2		3	2	2	2	8
1	3	2	0	6	12	3	1	3	2	2	1	2	1	2	1	2	2	2	2	1	2	1	2	2	2	2	2	2	2	2	2	2	2	1	2	2		3	2	2	2	8
1	2	2	12	12	2	24	1	3	2	2	2	1	2	2	2	2	2	2	2	1	2	1	1	1	1	2	2	2	2	2	2	1	2	1	1	2		8	2	2	2	2
1	3	2	4	9	9	12	1	3	1	2	1	2	1	2	2	2	2	2	2	1	2	1	1	2	2	2	2	2	2	2	2	1	2	2	2	2		3	2	2	2	2
1	1	1	5	5	12	6	1	3	1	1	1	2	1	2	1	2	2	2	2	1	2	1	1	2	1	2	1	2	2	2	2	1	1	1	1	2		3	1	1	1	1	1	1	2	2	2	2	2
1	3	2	8	10	12	15	1	3	2	2	1	2	1	2	2	2	2	2	2	1	2	2	1	2	2	2	2	2	2	2	2	2	2	1	1	2		3	2	2	2	2
1	1	1	3	3	12	12	1	3	2	2	1	2	1	2	1	2	2	2	2	1	2	1	1	1	1	2	2	2	2	2	2	1	1	1	2	2		3	2	2	2	2
1	2	2	9	10	11	12	1	3	2	2	2	1	1	2	2	2	2	2	2	2	2	2	1	2	2	2	1	2	2	2	2	1	2	1	2	2		1	2	2	2	1	1	2	1	2	2	2	2
1	3	1	5	5	9	12	1	3	2	2	1	2	1	2	1	2	2	2	2	2	2	2	2	2	2	2	2	2	2	2	2	2	2	2	2	2		2	2	2	2	8
1	3	1	6	7	12	12	1	3	2	2	1	1	2	2	2	2	2	2	2	1	2	1	2	2	1	2	2	2	2	2	2	1	1	1	2	2		2	2	2	2	2
1	1	2	9	12	12	12	1	3	2	2	1	2	1	2	1	2	2	2	2	1	1	1	1	2	2	2	2	2	2	2	2	1	1	1	2	2		3	2	2	2	1	1	2	2	2	2	1	2
1	3	1	8	8	12	9	1	3	2	2	1	2	1	2	2	2	2	2	2	1	2	2	1	2	1	2	2	2	2	2	2	1	2	1	2	2		3	2	2	2	2
1	1	2	3	3	12	8	1	3	2	2	1	2	2	2	2	2	2	2	2	1	2	1	2	2	1	2	2	2	2	2	2	1	2	1	2	2		2	2	2	2	2
1	3	1	88	88	12	12	1	3	2	2	2	2	1	2	1	8	2	2	2	2	2	1	2	2	2	2	1	2	2	2	2	1	2	1	2	2		2	2	2	2	8
1	1	1	4	8	8	11	1	3	1	2	1	2	1	2	2	2	2	2	2	1	2	2	1	2	1	2	1	2	2	1	2	1	1	1	2	2		8	2	2	2	2
1	1	2	88	6	9	88	1	1	2	2	1	1	2	2	2	2	2	2	2	1	2	1	1	1	2	2	2	1	2	2	2	1	1	1	2	2		1	2	2	2	2
1	3	2	4	5	88	88	1	3	2	2	1	2	1	2	2	2	8	2	2	1	2	2	2	2	2	2	2	2	2	2	2	2	2	2	2	2				2	2	2
1	1	1	6	6	6	12	2		2	2	1	2	1	1	1	2	2	2	2	1	2	2	1	1	1	2	2	2	2	2	2	2	1	1	2	2		2	2	2	2	2
1	1	2	6	8	12	12	1	8	1	2	1	2	1	2	2	2	2	2	2	1	2	1	1	1	2	2	1	2	2	2	2	2	2	1	1	2				2	2	1	2	2	2	2	2	1	2
1	3	1	88	88	88	88	1	3	2	2	1	1	2	2	1	2	2	2	2	1	2	1	2	2	2	2	2	2	2	2	1	1	2	1	2	2		2	2	2	2	2
1	9	1	10	10	4	10	1	3	2	2	2	2	1	2	1	2	2	2	2	1	2	1	1	2	1	2	2	2	2	2	2	1	2	1	2	2		2	2	2	2	1	2	2	2	2	2	2	2
1	3	2	8	10	8	10	1	3	2	2	1	2	1	2	2	2	1	1	2	1	2	2	2	2	2	2	2	2	2	2	2	1	2	2	2	2		1	2	2	2	2
1	1	1	88	10	88	10	1	3	2	2	1	1	2	2	2	2	2	1	2	1	2	2	2	2	1	2	2	2	2	2	2	2	2	1	2	2		3	2	2	2	2
1	1	1	4	12	13	13	1	3	1	2	2	2	1	2	2	2	2	1	2	1	2	1	1	2	1	2	2	2	2	1	2	1	1	1	2	2		3	2	2	2	1	2	1	1	2	2	2	2
1	2	1	8	8	90	88	1	3	2	2	1	2	1	8	1	2	2	2	2	1	2	2	1	2	1	2	1	2	2	2	2	1	2	1	2	2		3	2	2	2	2
1	3	1	7	7	12	12	1	3	2	2	1	2	1	2	2	2	2	2	2	1	2	1	2	2	2	2	1	2	2	2	2	1	1	1	2	2		1	2	2	2	2
1	3	1	8	6	9	9	1	3	2	2	2	2	2	2	1	2	2	1	2	1	2	2	2	1	1	2	1	1	2	2	1	1	2	1	2	2				2	2	2
1	3	1	7	8	7	12	1	3	2	8	1	1	2	2	2	1	1	1	2	1	2	2	1	1	2	2	1	2	2	2	1	1	2	2	2	2		3	2	2	2	1	2	1	2	2	2	2	2
1	3	1	6	6	10	12	1	3	1	2	1	2	1	2	2	2	2	2	2	1	2	1	1	2	2	2	1	2	2	2	2	1	2	2	2	2		2	1	2	2	1	2	2	2	2	2	2	2
1	1	2	6	6	12	12	1	3	1	2	1	2	1	2	2	2	2	2	2	1	2	1	1	2	2	2	1	2	2	2	2	1	2	1	2	2		3	2	2	2	2
1	1	2	6	6	8	7	1	3	2	2	1	2	1	2	1	2	2	2	2	1	2	1	1	2	2	2	2	2	2	2	2	1	2	1	2	2		2	2	2	2	2
1	3	2	5	6	12	8	1	3	2	1	2	1	2	2	2	2	2	2	2	1	2	2	2	2	1	2	2	1	2	2	1	2	1	2	2	2		2	1	2	1	1	2	2	2	1	2	2	2
1	3	2	4	4	10	5	1	3	2	2	1	2	1	2	2	2	2	2	2	1	2	1	2	2	1	2	1	2	2	2	2	1	2	1	2	2		8	2	2	2	2
1	1	2	88	88	7	7	1	3	1	2	1	2	1	2	1	2	2	2	2	1	2	2	1	2	2	2	2	2	2	2	2	1	2	1	2	2		3	2	2	2	1	1	2	2	2	2	2	2
1	1	2	6	6	12	9	1	3	2	2	1	2	1	2	2	1	2	2	2	1	2	1	1	2	1	2	1	2	2	2	1	1	1	1	2	2		4	2	2	2	1	1	2	2	2	2	2	2
1	3	1	6	6	9	4	1	3	2	2	1	2	2	2	2	2	2	2	2	1	2	1	1	2	2	2	1	2	2	2	2	2	1	1	2	2		3	2	2	2	2
1	1	2	4	4	14	4	1	3	2	2	1	2	1	2	2	2	2	2	2	1	2	2	1	2	2	2	2	2	2	2	2	1	1	2	2	2		2	2	2	2	2
1	2	1	12	8	12	24	1	1	2	2	1	2	2	2	1	2	2	2	2	1	2	2	1	1	1	2	2	2	2	2	2	1	1	1	2	2		3	2	2	2	2
1	3	1	10	10	10	8	1	3	2	2	1	2	1	2	1	2	2	1	2	1	2	2	1	1	2	2	2	2	2	2	2	1	2	1	2	2		2	2	2	2	1	2	1	2	2	2	2	2
1	3	1	10	8	10	10	1	3	1	2	1	1	1	2	1	2	2	1	2	1	2	2	1	2	1	2	2	2	2	2	2	1	1	1	2	2		3	2	2	2	2
1	1	2	11	5	12	18	1	3	2	2	1	2	1	2	1	1	1	2	2	1	2	2	1	1	1	2	2	2	2	2	2	2	2	1	2	2				2	2	1	1	2	2	2	2	2	2
1	3	2	6	6	6	12	1	3	2	2	1	2	1	1	1	2	2	1	2	1	2	1	2	1	1	2	2	2	2	2	2	2	1	1	2	2		1	2	2	2	2
1	3	1	88	88	88	88	2		2	2	2	2	1	2	2	2	2	2	2	2	2	2	2	2	2	2	2	2	2	2	1	2	2	2	2	2				2	2	2
1	1	1	5	3	12	13	1	3	1	2	8	8	1	2	2	2	2	2	2	8	8	8	8	8	8	8	8	8	8	8	8	8	8	8	8	2		8	2	2	2	2
1	1	1	6	6	12	12	1	3	2	2	1	2	1	2	2	2	2	2	2	1	2	2	2	2	2	2	2	2	2	2	2	2	2	2	2	2		1	2	2	2	2
1	3	1	6	6	12	18	1	3	1	2	1	2	1	2	2	2	2	2	2	1	2	2	1	2	1	2	2	2	2	2	2	1	2	1	2	2		3	2	2	2	8
1	1	2	7	7	9	88	1	3	2	2	2	2	1	2	1	2	2	2	2	1	2	2	1	2	1	2	2	2	2	2	2	1	2	1	2	2		3	2	1	2	2
1	3	1	1	14	14	88	1	3	2	2	2	2	1	2	2	2	2	2	2	1	2	2	1	2	2	2	2	2	2	2	2	1	2	2	2	2		3	2	2	2	2
1	3	1	5	5	18	18	1	3	2	2	1	2	1	2	2	1	2	1	2	1	2	1	1	1	2	2	2	2	2	2	2	1	1	1	2	2		4	2	2	2	2
1	2	2	7	7	88	7	1	3	2	2	1	2	1	2	1	2	2	2	2	1	2	1	1	2	2	2	1	2	2	2	2	1	2	1	2	2		3	2	2	2	2
1	2	1	12	12	12	88	1	3	2	2	1	2	1	2	2	2	2	1	2	1	2	1	1	2	2	2	1	2	2	2	2	1	2	2	1	2		2	2	2	2	1	1	2	2	2	2	2	2
1	1	2	88	4	18	7	1	1	2	2	1	2	1	2	1	2	2	2	2	2	2	1	2	2	2	2	2	2	2	2	2	2	2	2	2	2		2	2	2	2	1	2	2	2	2	2	2	2
1	1	2	6	6	12	5	1	3	2	2	1	2	1	2	2	2	2	2	2	1	2	1	1	2	1	2	2	2	2	2	2	1	2	1	1	2		3	2	2	2	2
1	3	1	7	5	7	12	1	3	1	8	1	2	1	2	2	2	2	1	2	1	2	2	2	2	2	2	2	2	2	2	2	2	2	2	2	2		2	2	2	2	2
1	1	1	3	3	5	88	1	3	2	2	1	1	1	8	8	2	2	8	2	1	2	1	2	2	1	2	2	2	2	2	1	1	1	1	2	2		1	2	2	2	2
1	1	1	3	4	12	4	1	1	2	2	1	2	1	2	2	2	2	2	2	1	2	2	2	2	1	2	2	2	2	1	1	1	2	1	2	2		3	2	2	2	2
1	1	1	3	6	8	12	1	1	2	2	1	2	2	2	2	2	2	1	2	1	1	2	2	2	1	2	2	2	2	2	2	1	2	1	2	2		2	2	2	2	2
1	3	2	3	3	7	12	1	3	1	2	1	2	1	2	2	2	1	1	2	1	2	2	1	2	2	2	2	2	2	2	2	1	1	1	1	2		5	2	2	2	2
1	3	1	6	6	11	6	1	3	2	2	1	2	1	2	2	2	2	2	2	1	2	1	2	2	2	2	2	2	2	2	2	1	1	1	1	2		4	2	2	2	2
1	1	1	2	6	9	8	2		2	2	1	2	1	2	2	2	2	2	2	1	2	1	1	2	2	2	1	2	2	1	2	1	2	1	2	2		3	2	2	2	1	1	2	2	2	2	2	2
1	2	1	10	10	10	88	1	3	2	2	1	2	1	2	2	2	2	2	2	1	2	2	1	2	2	2	2	2	2	2	2	1	2	1	2	2		4	2	2	2	8
1	1	1	9	9	9	12	1	3	2	2	1	2	2	2	2	2	2	2	2	2	2	1	1	2	1	2	1	2	2	2	2	1	1	1	2	2		3	2	2	2	1	1	2	2	2	2	2	2
1	2	1	4	6	12	14	2		1	2	1	2	2	1	2	2	2	2	2	1	2	2	1	2	1	2	1	2	2	2	1	1	1	1	2	2		2	2	2	2	2
1	1	2	8	8	12	12	1	1	2	2	1	2	1	2	1	2	1	2	2	1	2	2	1	2	2	2	2	2	2	2	2	1	1	1	2	2		3	2	2	2	2
1	9	1	3	3	8	3	1	2	1	2	1	2	1	2	1	2	1	1	2	1	2	2	1	2	2	2	1	2	2	1	1	1	2	1	2	2				2	2	1	1	2	2	2	2	2	2
1	3	2	88	88	88	88	1	3	1	2	1	1	2	2	1	2	1	1	2	1	1	1	1	2	1	2	1	2	2	2	2	1	2	1	2	2		5	2	2	2	1	2	1	2	2	2	2	2
1	3	1	3	3	8	8	1	3	2	2	1	1	1	1	1	2	2	1	2	1	2	2	2	2	1	2	2	2	2	2	2	1	2	1	2	2		1	2	2	2	1	2	2	2	2	2	2	2
1	1	2	0	1	6	88	1	3	2	2	1	2	1	2	2	2	2	1	2	1	2	1	2	2	1	2	1	2	2	1	2	1	1	1	2	2		3	2	2	2	2
1	2	2	4	4	10	24	1	3	1	2	1	2	1	2	2	2	2	2	2	1	2	2	2	1	2	2	1	2	2	2	2	1	2	1	2	2		2	2	2	1	2
1	1	2	8	12	24	24	1	3	2	2	1	2	1	2	2	2	2	2	2	1	2	2	2	2	1	2	2	2	2	1	2	1	2	1	2	2		1	2	2	2	1	2	2	2	1	2	2	2
1	2	1	88	88	8	12	1	3	2	2	1	2	1	2	1	2	2	2	2	1	2	2	2	2	1	2	1	2	2	2	2	2	2	1	2	2		2	2	2	2	2
1	1	1	5	5	12	17	1	3	2	2	2	2	1	2	2	2	2	2	2	1	2	1	2	2	2	2	2	2	2	2	1	1	2	1	2	2		2	2	2	2	2
1	3	1	5	5	88	8	1	3	2	2	1	2	2	2	1	2	2	2	2	1	2	2	1	2	2	2	2	2	2	2	2	1	2	1	2	2		2	2	2	2	2
1	3	1	12	12	12	88	1	3	2	2	1	1	2	2	2	2	2	2	2	1	2	2	2	2	2	2	2	2	2	2	2	1	2	2	2	2		2	2	2	2	2
1	1	1	88	6	9	88	1	1	2	2	1	1	2	2	2	2	2	2	2	1	2	2	1	2	1	2	2	2	2	2	2	1	2	1	2	2		1	2	2	2	2
1	3	2	5	5	8	12	1	3	2	2	1	2	1	2	2	2	2	2	2	1	2	1	1	2	1	2	2	1	2	2	2	1	1	1	1	2		4	2	2	2	2
1	3	2	88	3	12	24	1	3	2	2	1	2	1	2	2	2	2	2	2	1	2	2	1	2	2	2	2	2	2	2	2	2	2	1	2	2		5	2	2	2	8
1	1	2	6	12	6	88	1	1	2	2	1	1	2	2	2	2	2	2	2	1	2	1	1	1	2	2	2	2	2	1	2	1	2	1	2	2		5	2	2	2	1	2	2	2	2	2	1	2
1	3	1	7	6	7.5	7.5	1	3	1	2	1	2	2	2	2	2	2	2	2	1	2	2	2	1	2	2	1	2	2	2	2	1	2	1	2	2		1	2	2	2	2
1	1	1	88	7	8	12	1	3	2	2	1	2	1	2	1	2	2	1	2	1	2	2	2	1	1	2	1	1	2	2	1	1	2	1	2	2		2	2	2	2	2
1	3	2	88	7	5	88	2		2	2	2	2	1	2	2	2	2	2	2	1	2	2	1	2	1	2	1	2	2	2	1	1	2	1	2	2		3	2	2	2	8
1	1	2	15	6	12	12	1	3	1	2	1	2	1	1	1	2	1	1	2	1	2	1	1	2	1	2	2	2	2	2	2	1	1	1	2	2		1	2	2	2	2
1	2	2	0	5	12	12	1	3	2	2	1	2	1	2	1	2	2	2	2	1	2	1	1	2	1	2	2	2	2	2	2	2	1	1	2	2		3	2	2	2	2
1	3	2	1	11	8	88	1	3	1	2	1	2	2	2	1	1	2	2	2	1	1	1	1	2	2	2	1	1	2	2	1	1	1	1	2	2		2	2	2	2	2
1	3	1	88	88	88	88	2		2	2	1	2	1	2	2	2	2	2	2	1	2	1	1	2	2	2	2	2	2	2	2	1	2	1	2	2		3	2	2	2	2
1	1	2	88	9	6	88	1	3	2	2	1	1	1	2	2	2	2	2	2	1	2	2	2	1	1	2	2	1	2	2	2	2	2	2	1	2		2	2	2	2	2
1	1	1	6	6	8	13	1	3	1	2	1	2	1	1	1	2	2	2	2	1	2	2	1	2	2	2	2	1	2	2	2	1	2	1	1	2		3	1	2	2	1	2	2	2	2	2	2	2
1	3	1	3	12	12	88	1	3	2	2	1	8	1	2	2	2	2	2	2	1	2	2	1	2	2	2	2	2	2	2	2	1	2	1	2	2		3	2	2	2	2
1	1	1	6	6	9	15	1	3	2	2	2	2	1	2	1	2	2	2	2	1	2	2	2	2	2	2	2	2	2	2	2	2	2	2	2	2		8	2	2	2	1	2	2	2	2	2	2	2
1	3	2	88	6	8	8	1	3	2	2	1	1	2	2	2	2	1	1	2	2	2	1	1	1	1	2	1	2	2	2	2	1	2	1	2	2		5	2	2	2	1	2	1	2	2	2	2	2
1	3	1	0	4	12	6	1	3	2	2	1	2	1	2	1	2	2	2	2	1	2	1	2	2	1	2	1	2	2	2	2	2	1	1	2	2		5	2	2	2	8
1	1	2	6	6	15	8	1	3	2	2	1	2	1	2	2	1	1	1	2	1	2	1	1	1	2	2	1	2	2	2	2	1	2	1	2	2		3	1	2	2	1	1	2	2	2	2	2	2
1	3	2	3	3	6	8	2		2	2	1	1	1	2	2	2	2	2	2	1	2	2	2	2	2	2	1	1	2	2	2	1	1	1	2	2		2	2	2	2	2
1	1	1	1	88	12	24	1	1	2	2	2	2	2	2	1	2	2	2	2	1	2	2	1	1	1	2	2	2	2	2	2	1	2	1	1	2		3	2	2	2	2
1	1	1	4	4	10	14	1	3	2	2	1	2	1	2	2	2	2	2	2	1	2	2	1	1	1	2	1	2	2	2	2	2	2	1	2	2		3	2	2	2	2
1	3	2	6	6	7	14	1	3	1	2	1	2	1	2	2	2	2	2	2	1	2	1	1	2	1	2	1	2	2	2	2	1	2	1	1	2		5	2	2	2	8
1	3	1	7	7	8	8	1	3	1	2	1	2	1	2	2	2	2	1	2	1	1	2	1	2	2	2	2	2	2	2	2	1	2	1	2	2		3	2	2	2	1	1	2	1	2	2	2	2
1	3	2	6	6	10	8	1	3	2	2	1	1	2	2	2	2	2	2	2	1	2	2	2	2	2	2	1	2	2	2	2	1	2	2	2	2		1	2	2	2	2
1	1	2	88	88	88	88	2		2	2	1	2	1	2	2	2	2	2	2	1	2	2	2	2	2	2	2	2	2	2	2	2	1	2	2	2		8	2	2	2	1	1	2	2	2	2	2	2
1	3	1	88	4	12	8	1	3	2	2	1	2	1	2	2	2	2	2	2	1	2	2	2	2	1	2	2	2	2	2	1	2	2	1	2	2		3	2	8	8	8
1	3	1	7	7	10	24	1	3	1	2	1	2	1	2	1	2	2	1	2	1	2	1	1	2	2	2	2	2	2	2	2	1	1	1	2	2		3	2	2	2	2
1	1	1	7	13	88	23	1	1	2	2	2	2	1	2	2	2	2	2	2	1	2	1	2	2	2	2	1	2	2	2	2	2	2	2	2	2				2	2	2
1	3	2	6	6	6	88	1	3	2	2	1	2	1	8	2	2	1	1	2	1	2	2	1	2	2	2	2	2	2	2	2	1	1	1	1	2				2	2	2
1	3	1	88	12	12	88	1	3	2	2	1	2	2	8	1	2	2	2	2	1	2	1	1	1	2	1	2	2	2	2	1	1	1	2	2	2		3	2	2	2	2
1	3	2	6	6	10	8	1	3	2	2	1	2	1	2	2	2	2	2	2	1	1	1	1	2	1	2	1	2	2	2	2	1	1	1	2	2		4	2	2	2	2
1	3	2	6	6	8	8	1	3	2	2	1	2	1	2	1	1	2	2	2	1	2	2	1	1	1	2	2	2	2	2	2	1	2	1	2	2				2	2	2
1	1	1	4	4	11	4	1	3	2	2	2	2	2	2	1	2	2	1	2	1	2	1	1	2	2	2	1	2	2	2	2	1	2	1	1	2		3	2	2	2	2
1	3	1	12	8	12	10	2		2	2	1	2	1	2	2	2	2	2	2	2	2	2	2	2	2	2	2	2	2	2	2	2	2	2	2	2				2	2	8
1	1	2	88	88	88	88	1	3	2	2	1	2	1	2	2	2	2	2	2	1	2	2	1	2	1	2	1	2	2	2	2	1	2	1	2	2		1	2	2	2	2
1	1	2	12	8	14	12	1	3	2	2	1	1	1	2	2	1	2	2	2	2	2	1	1	2	2	2	1	1	2	2	1	1	2	1	2	2		2	1	2	2	2
1	2	2	0	8	10	8	1	3	2	2	1	2	1	2	1	2	2	2	2	1	2	2	1	2	1	2	2	2	2	2	2	2	1	1	2	2		7	2	2	2	2
1	3	2	12	12	2	12	1	3	2	2	1	2	1	2	2	2	2	2	2	1	2	1	1	2	1	2	1	1	2	2	2	2	1	1	2	2		2	2	2	2	2
1	3	1	10	6	10	12	1	3	2	2	1	2	1	2	1	2	1	1	2	1	2	1	2	1	1	2	1	2	2	2	2	1	1	1	2	2		8	2	2	2	2
1	2	1	88	88	88	88	1	3	2	2	1	2	1	2	2	2	2	1	2	1	1	2	1	2	2	2	2	2	2	2	2	1	2	1	1	2		2	2	2	2	2
1	1	2	6	6	8	12	1	3	2	2	1	2	1	2	1	2	2	2	2	1	2	1	1	2	1	2	2	2	2	2	2	1	1	1	2	2		2	2	2	2	2
1	3	2	10	10	10	10	1	3	2	2	2	2	1	2	2	2	2	2	2	1	2	1	1	2	2	2	1	2	2	2	2	1	2	1	2	2		3	2	2	2	2
1	1	2	7	12	4	24	1	3	2	2	1	2	1	2	2	2	2	2	2	1	2	2	1	2	1	2	1	2	2	2	2	1	1	1	1	2		4	1	2	2	2
1	1	1	8	8	12	12	1	3	2	2	1	2	1	2	1	2	2	2	2	1	2	1	1	2	1	2	2	1	2	1	2	1	2	1	1	2		3	2	1	2	2
1	3	2	13	88	10	88	1	1	2	2	2	1	1	2	2	2	2	2	2	1	2	2	2	2	2	2	1	2	2	2	2	1	2	1	1	2		2	2	2	2	2
1	3	2	88	6	12	7	1	3	2	2	1	2	1	2	2	2	2	2	2	1	2	2	2	2	2	2	2	2	2	2	1	2	2	1	2	2		2	2	2	2	2
1	1	2	7	7	24	12	2		2	2	1	2	2	2	2	2	2	2	2	2	2	2	2	2	1	2	2	2	2	2	2	1	1	1	2	2		1	2	2	1	2
1	1	1	12	12	12	12	1	3	2	2	1	2	1	2	2	2	2	1	2	1	2	1	1	1	2	2	2	2	2	2	2	1	2	1	2	2		3	2	2	2	2
1	3	2	8	8	8	9	1	3	2	2	1	2	1	1	1	2	2	2	2	1	2	2	1	2	2	2	1	2	2	1	2	1	1	1	2	2		8	2	2	2	2
1	2	1	8	5	8	12	1	3	2	2	1	2	1	2	2	2	2	2	2	1	2	1	1	2	1	2	2	2	2	2	2	1	1	1	2	2		5	2	2	2	1	2	2	1	2	2	2	2
1	3	2	11	11	11	14	1	3	2	2	1	2	1	2	2	2	2	1	2	1	2	1	2	2	1	2	2	2	2	2	2	2	2	2	2	2		3	2	2	2	8
1	3	2	8	8	12	12	1	3	2	2	1	2	1	2	1	2	2	1	2	1	2	2	2	2	2	2	2	2	2	2	2	2	2	2	2	2		1	2	2	2	2
1	1	2	12	12	12	88	1	3	2	2	1	1	2	2	2	2	2	2	2	1	1	2	2	2	2	2	2	2	2	2	2	1	2	1	2	2		8	2	2	2	2
1	3	2	12	12	6	88	1	3	2	1	1	2	2	1	1	2	2	2	2	1	2	2	1	2	2	2	2	2	2	2	2	1	2	1	2	2		4	2	2	2	8
1	3	2	10	6	10	18	1	3	2	1	2	2	2	8	1	8	2	8	8	1	2	2	2	2	2	2	2	2	1	2	2	1	2	1	2	2		8	1	8	8	2
1	9	1	3	6	2	4	2		2	2	1	1	2	1	1	2	1	1	2	1	2	1	1	2	2	2	1	2	2	2	2	1	2	1	2	2		4	2	2	2	2
1	1	1	3	6	8	8	1	3	1	2	1	2	1	2	2	2	2	2	2	1	2	1	1	1	2	2	1	1	2	2	2	1	2	1	2	2				2	2	2
1	1	2	0	4	24	6	1	1	1	2	1	2	1	2	1	2	2	2	2	1	2	1	2	2	1	2	2	2	2	2	2	2	1	1	2	2		7	2	2	2	2
1	3	1	2	2	16	12	1	3	2	2	1	2	1	2	2	1	2	1	2	1	1	1	1	1	2	2	2	2	2	2	2	1	2	1	2	2		2	2	2	2	1	1	2	1	2	2	2	2
1	3	1	9	9	10	14	1	3	1	2	1	2	1	2	1	2	1	2	2	1	2	2	2	2	2	2	2	2	2	1	1	1	1	1	2	2		2	2	2	2	1	1	2	1	2	2	2	2
1	1	1	3	12	12	12	1	3	2	2	1	1	1	2	2	2	1	1	2	1	1	1	1	2	2	2	2	2	2	2	2	1	2	1	2	2		3	2	2	2	1	2	2	2	1	2	2	2
1	3	2	8	12	8	12	1	3	1	2	1	2	1	2	1	2	2	1	2	1	2	2	1	2	1	2	1	1	2	2	2	1	1	1	1	2		1	2	2	2	2
1	2	1	12	12	12	88	1	3	2	2	1	2	1	2	2	2	2	1	2	1	2	2	1	2	2	2	1	2	2	2	2	1	2	2	2	2		2	2	2	2	2
1	1	2	12	5	12	5	1	3	1	1	2	2	1	2	1	1	1	1	2	1	2	1	1	1	1	2	1	1	2	2	2	1	1	1	2	2		2	1	1	2	2
1	1	1	7	7	88	18	1	3	2	2	1	2	2	2	1	2	2	2	2	1	2	1	2	2	2	2	2	2	2	2	2	2	2	1	2	2		3	2	2	2	2
1	3	2	12	12	12	12	1	3	2	2	1	2	1	2	1	2	2	2	2	1	1	1	2	2	1	2	1	1	2	2	2	1	1	1	2	2		3	2	2	2	2
1	1	1	6	6	8	6	1	3	2	2	1	1	2	1	1	1	1	2	2	1	2	1	1	1	1	2	1	1	2	1	1	1	1	1	2	2		5	2	2	1	1	1	1	2	2	2	1	2
1	3	2	4	5	12	13	1	3	2	2	1	2	1	2	1	2	1	1	2	1	2	2	1	2	2	2	2	2	2	2	2	2	1	1	2	2		4	2	2	2	8
1	1	2	4	5	10	10	1	3	2	2	1	2	2	2	2	2	2	2	2	1	2	1	2	2	2	2	1	2	2	2	2	1	2	1	2	2				2	2	2
1	3	1	3	7	16	12	1	3	2	2	1	2	1	2	1	2	2	2	2	1	2	2	2	1	1	2	2	1	2	1	1	1	2	1	1	2		4	2	2	2	2
1	3	1	0	17	0	13	2		1	2	1	2	1	2	2	1	2	1	2	2	2	2	2	2	1	2	1	2	2	1	2	2	1	2	2	2		8	2	2	2	2
1	1	2	0	6	18	8	1	3	1	2	1	2	1	2	1	2	2	2	2	1	2	1	2	2	2	2	2	2	2	2	2	2	1	1	2	2		7	2	2	2	2
1	2	1	12	11	12	11	1	2	2	2	2	2	2	1	2	2	1	1	2	1	2	1	1	2	2	2	2	2	2	2	2	1	2	1	2	2		1	2	2	2	2
1	3	2	10	88	10	88	1	3	2	2	1	2	1	2	2	2	2	2	2	1	2	1	1	2	1	2	1	2	2	2	2	1	1	1	2	2		2	2	2	2	8
1	1	1	12	6	0	7	2		2	2	1	2	1	1	1	2	1	1	2	2	2	2	2	2	2	2	2	2	2	2	2	2	1	2	2	2		1	2	2	2	2
1	3	2	5	7	6	12	1	3	1	1	1	2	1	2	2	1	2	2	2	1	2	2	1	1	1	2	1	2	2	2	1	1	1	1	2	2		3	2	1	2	2
1	3	1	3	8	12	12	1	3	2	2	1	2	1	2	1	2	1	2	2	1	2	2	1	2	1	2	1	2	2	2	2	1	2	1	2	2		3	2	2	2	1	2	1	2	2	2	2	2
1	3	2	4	5	8	8	1	3	2	2	1	2	1	1	1	1	1	1	2	1	2	1	1	2	1	2	1	2	2	1	2	1	2	1	2	2		4	2	2	2	2
1	3	2	88	6	12	10	1	3	2	2	1	1	2	2	2	2	2	2	2	1	1	1	1	2	1	2	2	1	2	2	2	1	1	1	2	2		1	2	2	2	2
1	3	2	12	12	12	12	1	3	2	2	1	2	1	2	2	2	2	2	2	1	2	1	1	2	1	2	2	2	2	2	2	1	2	1	2	2		3	2	2	2	2
1	1	1	12	12	88	12	1	3	2	2	1	2	1	1	1	2	1	1	2	1	2	2	1	2	1	2	2	2	2	2	2	1	1	1	2	2		1	1	2	2	2
1	1	1	12	12	12	88	1	3	1	2	1	2	2	2	1	2	2	2	2	1	2	1	1	2	2	2	2	2	2	2	2	1	2	1	2	2		4	2	2	2	1	1	2	2	2	2	2	2
1	1	1	6	6	12	14	1	3	2	2	2	2	1	2	2	2	1	2	2	1	2	1	1	1	1	2	2	2	2	2	2	1	2	2	2	2		2	2	2	2	2
1	3	1	6	10	12	12	1	3	2	2	1	1	2	2	2	2	2	2	2	1	2	2	1	2	1	2	2	2	2	2	2	1	1	1	1	2		7	2	2	1	1	1	1	2	1	2	2	2
1	3	2	7	7	14	8	1	3	2	2	1	2	1	2	1	2	2	2	2	1	2	1	1	1	2	2	1	2	2	2	2	1	1	2	2	2		3	2	2	2	8
1	1	2	3	8	20	12	1	3	2	1	2	2	1	2	2	2	2	2	2	1	2	1	2	2	1	2	1	2	2	2	2	1	2	1	2	2				2	2	2
1	3	2	5	5	6	88	1	3	2	2	1	2	1	2	2	2	2	2	2	1	2	1	2	2	2	2	1	1	2	2	2	1	1	1	2	2		4	2	2	2	2
1	2	1	6	7	12	88	1	1	2	2	2	2	2	1	2	2	2	2	2	1	2	2	1	1	2	2	1	1	2	2	2	1	2	1	2	2		3	2	2	2	1	1	2	2	2	2	2	2
1	3	2	6	6	9	9	1	3	2	2	1	1	2	2	2	2	2	2	2	1	2	2	1	2	2	2	1	1	2	2	2	1	2	1	2	2		6	2	2	2	1	2	1	2	2	2	2	2
1	1	1	3	3	12	12	1	3	2	2	1	2	1	2	1	1	2	2	2	1	2	2	2	2	1	2	2	2	2	2	2	1	2	1	2	2		3	1	2	2	2
1	3	1	88	3	88	88	2		2	2	1	1	2	2	2	2	2	2	2	1	2	2	2	2	1	2	1	2	2	2	1	1	2	1	1	2		2	2	2	2	2
1	3	1	8	8	8	12	1	3	2	2	1	2	1	2	1	1	2	1	2	1	2	2	1	2	2	2	2	2	2	2	2	1	2	1	2	2		2	2	2	2	2
1	3	1	11	6	12	12	1	3	1	2	1	2	2	2	2	2	2	2	2	1	2	2	2	2	2	2	2	2	2	2	2	2	1	2	2	2		4	2	2	2	2
1	3	2	6	6	6	6	1	3	1	2	1	2	1	2	2	2	2	2	2	1	2	2	1	2	1	2	1	2	2	2	2	1	1	1	2	2		3	2	2	2	2
1	3	1	10	10	9	14	1	3	1	2	2	2	1	1	2	2	2	2	2	1	2	2	2	2	2	2	2	2	2	2	2	1	1	1	2	2		3	2	2	2	2
1	1	1	7	12	8	17	1	3	2	2	1	1	2	1	1	2	1	2	2	1	1	1	1	2	2	2	1	2	2	2	2	1	2	1	2	2		2	2	2	2	1	2	2	2	1	2	2	2
1	3	1	12	12	12	10	1	3	2	2	2	2	1	2	2	2	2	2	2	1	2	1	1	2	1	2	1	2	2	2	2	1	2	1	2	2		2	2	2	2	2
1	3	1	8	6	10	24	1	3	1	2	1	2	1	1	1	2	1	1	2	1	2	2	1	2	1	2	1	2	2	1	2	1	1	1	2	2		3	2	2	2	2
1	1	1	2	7	14	12	1	3	2	2	1	2	1	2	1	2	2	2	2	1	2	2	2	2	2	2	1	2	2	2	2	1	2	2	1	2		3	2	2	2	2
1	3	2	6	6	5	10	1	3	2	2	1	2	2	2	1	2	2	2	1	1	2	1	1	2	1	2	1	2	2	2	2	1	1	1	2	2		2	2	2	2	2
1	1	1	2	2	16	12	1	3	2	2	1	2	1	2	1	2	2	1	2	1	2	2	1	2	1	2	1	2	2	1	2	1	2	1	2	2		3	2	2	2	2
1	3	2	5	7	12	10	1	3	2	2	2	2	1	2	2	2	2	2	2	1	2	2	1	2	2	2	2	1	2	2	2	2	2	1	2	2		2	2	2	2	8
1	1	2	8	8	14	12	1	3	2	2	1	2	1	2	2	2	2	2	2	1	2	1	2	1	1	2	1	2	2	2	2	1	2	1	2	2		2	2	2	2	1	2	2	2	2	2	2	2
1	3	2	6	6	6	12	1	3	2	2	1	1	1	2	1	2	2	2	2	1	2	2	1	2	2	2	1	2	2	2	2	1	1	1	2	2		2	2	2	2	2
1	1	1	5	5	12	12	1	3	2	2	1	2	1	2	2	2	2	2	2	1	2	2	1	2	1	2	2	2	2	2	2	1	1	1	2	2		2	2	2	2	1	2	2	1	2	2	2	2
1	1	2	3	7	8	12	1	3	1	2	1	2	1	2	2	2	2	2	2	1	2	2	1	1	2	2	2	2	2	1	2	1	2	1	2	2		3	1	2	2	1	1	1	1	2	2	2	2
1	3	2	88	8	8	12	1	3	2	2	2	1	1	2	2	2	2	1	2	1	2	1	1	2	1	2	1	2	2	2	2	2	2	2	1	2		8	2	2	2	2
1	1	2	8	6	12	12	1	3	2	2	1	2	1	2	2	2	2	1	2	1	2	2	1	2	2	2	2	2	2	2	2	2	2	1	2	2		2	2	2	2	1	2	1	2	2	2	2	2
1	3	1	88	88	88	88	1	3	2	2	1	8	1	2	2	2	2	2	2	1	2	2	2	2	2	2	1	2	2	2	2	2	2	2	2	2		3	2	2	2	8
1	3	1	4	4	44	12	1	3	2	2	1	2	1	2	2	2	2	2	2	1	2	1	1	2	2	2	1	2	2	2	2	1	2	1	2	2		2	2	2	2	2
1	1	1	1	7	18	7	1	3	2	2	1	2	2	2	2	2	2	2	2	1	2	2	1	2	2	2	1	2	2	2	2	2	1	1	2	2		3	2	2	2	2
1	1	1	6	8	10	13	1	1	1	1	2	1	2	2	1	2	2	1	2	1	2	1	1	2	2	2	1	2	2	2	2	1	1	1	2	2		3	2	2	2	2
1	9	2	88	88	12	13	2		2	2	1	2	8	2	1	2	2	2	2	8	8	8	8	8	8	8	8	8	8	8	8	8	8	8	8	8		8	2	2	2	2
1	1	2	5	5	3	5	1	3	2	2	1	2	1	2	1	2	2	2	2	1	2	1	1	2	1	2	1	2	2	2	2	1	1	1	2	2		3	2	2	2	1	2	2	2	2	2	2	2
1	1	2	6	12	12	10	1	3	1	2	1	2	1	2	2	2	2	2	2	1	2	1	1	1	1	2	2	2	2	2	2	1	2	1	2	2		2	1	1	1	2
1	3	1	4	4	4	15	1	3	2	2	1	2	1	2	2	2	2	2	2	1	2	2	2	2	2	2	1	1	2	2	2	2	2	2	2	2		1	2	2	2	2
1	1	1	6	6	12	12	1	3	2	2	1	1	2	2	1	2	2	2	2	1	2	2	1	2	2	2	1	1	2	2	2	1	2	1	2	2		3	2	2	2	1	2	1	2	2	2	2	2
1	1	1	88	88	88	88	1	3	2	2	1	2	1	2	1	2	2	2	2	1	2	1	1	2	2	2	2	2	2	2	2	1	1	1	2	2		3	2	2	2	8
1	1	1	12	12	10	12	1	3	2	2	1	1	1	2	1	1	2	2	2	1	2	1	2	2	1	2	2	2	2	2	2	1	1	1	2	2		8	1	2	2	2
1	1	2	88	9	6	88	1	3	1	2	1	2	1	2	2	2	2	2	2	1	2	2	1	2	2	2	2	2	2	2	2	1	2	1	2	2		1	2	2	2	2
1	3	2	88	88	88	88	1	3	2	2	1	1	2	2	2	2	2	2	2	1	2	2	2	2	1	2	2	2	2	2	2	2	1	2	1	2		2	2	2	2	2
1	1	2	4	4	11	10	1	3	2	2	1	2	1	2	1	2	2	2	2	1	2	2	1	2	2	2	2	2	2	2	2	1	1	1	2	2		4	2	2	2	1	2	2	2	2	2	2	2
1	3	1	7	10	24	24	1	3	2	2	1	2	1	2	2	2	2	1	2	1	2	2	1	2	2	2	2	2	2	2	2	1	2	1	2	2		2	2	2	2	8
1	3	2	2	2	5	6	1	3	2	2	1	2	1	1	1	2	1	1	2	1	2	1	2	2	1	2	1	2	2	2	2	1	1	1	1	2		2	2	2	2	2
1	1	1	5	6	88	88	1	3	2	2	1	2	2	2	2	2	2	1	8	1	2	2	2	2	2	2	2	2	2	2	2	1	1	1	1	2		3	2	2	2	2
1	1	2	5	12	12	12	1	3	2	2	1	2	1	2	1	2	2	2	2	1	2	1	1	1	2	2	1	2	2	2	2	1	2	1	2	2		4	1	2	2	2
1	3	2	88	88	88	88	2		2	2	1	1	8	2	2	2	2	2	2	2	2	2	2	2	2	2	2	2	2	2	2	2	2	2	2	2		3	2	2	2	8
1	3	2	7	7	14	12	1	2	2	2	1	2	1	2	1	2	2	2	2	1	2	1	1	2	1	2	1	1	2	2	2	1	1	1	2	2		2	2	2	2	2
1	1	2	12	12	12	12	1	3	1	2	1	2	1	2	2	2	2	1	2	1	2	2	1	2	2	2	2	2	2	2	2	1	2	1	2	2		5	2	2	2	2
1	3	2	0	7	88	88	1	3	2	2	1	2	1	2	1	2	1	2	2	1	2	1	1	2	1	2	2	2	2	2	2	2	1	1	2	2		3	2	2	2	8
1	3	2	6	6	8	6	1	3	2	2	1	2	1	2	2	2	2	2	2	1	2	1	1	2	2	2	1	1	2	2	2	1	2	1	2	2		3	2	2	2	2
1	1	2	6	6	14	88	1	3	2	2	1	2	1	2	1	2	2	2	2	1	1	2	1	2	2	2	2	2	2	2	2	1	2	1	2	2		2	2	2	2	1	2	1	2	2	2	2	2
1	1	1	88	6	88	88	1	3	2	2	1	2	1	2	1	2	2	1	2	1	2	2	1	1	1	2	2	2	2	2	2	1	2	1	2	2		2	2	2	2	2
1	3	2	6	3	9	8	1	3	2	2	1	2	1	2	2	2	2	2	2	1	2	2	1	2	1	2	1	2	2	2	2	1	1	1	2	2		3	2	2	2	2
1	3	1	4	3	12	3	1	3	2	2	1	2	1	2	2	2	2	2	2	1	2	1	1	2	2	2	2	2	2	2	2	1	2	1	2	2		4	2	1	2	2
1	3	1	88	88	88	88	2		2	2	2	1	2	2	2	2	2	2	2	1	2	2	2	2	2	2	2	2	2	2	2	1	2	2	2	2		2	2	2	2	2
1	3	1	6	8	12	8	1	3	2	2	1	2	1	2	2	2	2	2	2	1	2	2	1	2	1	2	1	2	2	2	2	2	2	1	2	2		3	2	2	2	2
1	3	1	8	2	8	8	1	3	2	2	1	2	1	2	1	2	2	1	2	1	2	2	1	2	1	2	2	2	2	1	2	1	1	1	2	2		3	2	2	2	2
1	3	2	3	8	12	24	1	3	1	2	1	2	1	1	1	2	1	1	2	1	2	1	1	2	2	2	1	2	2	2	2	1	2	1	2	2		3	2	1	2	1	2	1	2	2	2	2	2
1	1	1	88	88	88	88	1	3	2	2	1	2	1	2	2	2	2	2	2	1	2	1	1	1	2	2	2	2	2	2	2	1	2	1	2	2		2	2	2	2	2
1	1	1	6	6	24	12	1	3	1	2	1	2	1	2	1	2	1	2	2	1	2	2	1	2	1	1	1	2	2	2	2	1	1	1	2	2				2	2	1	1	1	2	2	2	2	2
1	1	2	18	8	24	8	1	3	1	2	1	2	1	2	2	1	2	2	2	1	2	1	2	2	1	2	2	2	2	2	1	1	1	1	2	2		2	2	1	2	2
1	3	1	0	12	0	12	2		2	2	1	2	2	1	1	2	2	1	2	1	2	1	1	1	2	2	1	2	2	2	2	1	2	1	2	2		1	2	2	2	2
1	1	2	8	8	36	12	1	2	2	2	1	2	2	2	1	2	2	2	2	1	2	2	1	2	1	2	1	2	2	1	2	1	2	1	2	2		4	2	2	2	2
1	3	2	88	18	88	88	1	3	2	2	1	2	1	2	2	2	2	2	2	1	2	2	1	2	2	2	1	2	2	2	2	1	2	1	2	2		3	2	2	2	8
1	3	2	6	6	12	12	1	3	2	2	1	2	1	2	1	2	2	1	1	1	1	1	1	1	1	2	1	1	2	2	2	1	1	1	2	2		6	2	2	2	2
1	1	1	18	8	15	24	2		2	2	1	2	2	2	2	2	2	1	2	1	2	2	2	2	2	2	2	2	2	2	2	1	1	1	1	2		5	2	2	2	2
1	1	1	9	6	24	6	1	1	2	2	2	2	1	2	2	2	2	2	2	1	2	2	2	2	1	2	2	2	2	2	2	1	2	1	2	2		3	2	2	2	2
1	1	1	4	4	12	7	1	3	1	2	1	2	1	2	2	2	2	2	2	1	2	1	2	2	1	2	1	1	2	2	2	1	1	1	2	2		3	2	2	2	1	1	2	2	2	2	2	2
1	1	1	88	9	88	88	1	3	2	2	1	2	1	2	2	2	2	2	2	1	2	2	1	2	1	2	1	2	2	2	1	2	2	1	1	2		3	2	2	2	2
1	3	1	3	3	12	4	1	3	2	2	1	2	1	2	1	2	2	2	2	1	2	2	2	1	1	2	1	2	2	2	2	1	2	1	2	2		2	2	2	2	2
1	1	2	6	6	12	18	1	3	1	2	1	2	1	2	1	1	1	2	2	1	2	2	1	1	1	2	2	2	2	2	2	2	1	1	2	2		4	1	2	2	1	2	2	2	2	2	1	2
1	1	2	10	5	10	6	1	3	2	2	1	2	1	2	2	2	2	1	2	1	1	1	1	2	1	2	2	2	2	2	2	1	1	1	2	2		5	2	2	2	1	2	1	2	2	2	2	2
1	1	2	7	7	8	12	1	3	2	2	1	2	1	2	1	2	2	2	2	1	2	1	1	2	1	2	1	2	2	2	2	1	2	1	2	2		2	2	2	2	2
1	3	2	12	12	12	12	1	3	2	2	1	1	1	2	1	2	2	2	2	1	2	2	1	2	1	2	2	2	2	2	2	1	2	1	2	2		2	2	2	2	2
1	1	1	13	13	12	17	1	3	2	2	1	2	1	2	2	2	2	2	2	2	2	2	2	2	2	2	2	2	2	2	2	2	2	2	2	2		7	2	2	2	1	2	1	2	1	2	2	2
1	1	1	12	18	18	12	1	3	2	2	1	2	1	2	1	2	1	1	2	1	2	1	2	2	1	2	1	2	2	2	2	1	1	1	1	2		2	2	2	2	2
1	3	2	7	7	12	88	1	3	1	2	1	1	1	2	2	2	2	2	2	1	2	2	1	1	2	2	2	2	2	2	2	1	1	1	2	2		3	2	2	2	2
1	3	2	12	12	12	13	1	3	2	2	1	2	1	2	2	2	2	2	2	1	2	1	1	2	2	2	1	2	2	2	2	1	2	1	2	2		2	2	2	2	2
1	3	1	6	6	12	6	1	3	1	2	1	2	1	2	1	1	2	1	2	1	2	1	1	2	1	2	1	2	2	2	2	1	2	1	2	2		3	2	1	1	2
1	1	1	8	8	12	7	1	1	2	2	1	2	2	2	2	2	2	2	2	1	2	2	1	2	2	2	2	2	2	2	2	1	1	1	2	2		2	2	2	2	2
1	3	2	7	9	12	9	1	3	2	2	1	2	1	2	1	1	2	1	2	1	2	1	1	2	1	2	1	2	2	2	1	1	1	1	2	2		2	2	2	2	2
1	1	1	15	10	8	12	1	3	2	2	1	2	1	2	2	1	2	2	2	1	2	2	1	1	1	2	1	2	2	2	1	1	1	1	2	2		8	2	2	2	1	2	2	2	2	2	2	2
1	3	1	15	15	8	15	1	3	2	2	1	2	1	2	1	2	1	2	2	2	2	1	1	2	2	2	1	2	2	2	2	1	1	1	2	2		3	2	2	2	2
1	1	1	88	88	12	12	1	3	2	2	1	2	2	2	1	2	2	2	2	1	2	2	2	2	2	2	2	2	2	2	2	1	2	1	2	2		3	2	2	2	2
1	1	1	3	3	12	12	1	2	2	2	1	2	1	1	1	1	2	2	2	1	1	2	1	2	1	2	1	1	2	2	1	1	1	1	2	2		3	2	2	2	1	2	2	1	2	2	2	2
1	3	1	88	88	88	88	1	3	2	2	1	2	1	2	2	2	2	2	2	1	2	1	1	2	2	2	1	2	2	2	2	2	1	2	2	2		2	2	2	2	2
1	2	2	2	6	3	88	1	3	1	2	1	2	1	2	1	2	2	2	2	2	2	2	1	2	2	2	1	2	2	2	2	1	2	1	2	2		2	2	2	2	1	2	2	2	1	2	2	2
1	1	1	18	18	18	18	1	3	2	2	2	2	1	2	2	2	2	1	2	1	2	1	1	2	2	2	1	2	2	2	2	1	2	1	2	2		2	2	2	2	2
1	1	1	88	88	5	88	2		2	2	1	2	1	2	1	2	2	2	2	1	2	1	1	2	2	2	1	2	2	2	2	1	1	1	2	2		3	2	2	2	2
1	3	1	12	4	12	12	1	3	2	2	1	2	2	2	2	2	2	2	2	1	2	1	1	2	1	2	1	8	2	2	2	1	1	1	2	2		4	2	2	2	2
1	9	1	2	3	10	10	1	3	2	2	1	2	1	2	2	2	1	2	2	1	2	1	1	2	2	2	2	2	2	2	2	1	2	1	2	2		2	2	2	2	2
1	1	2	0	88	8	12	1	3	1	2	1	2	1	1	1	2	2	2	8	1	2	2	2	2	1	2	2	2	2	2	2	1	1	1	2	2		3	2	2	2	2
1	1	1	12	12	12	18	1	3	2	2	1	2	1	2	1	2	2	2	2	1	2	1	1	1	1	2	1	2	2	2	2	1	2	1	2	2		3	2	2	2	1	2	2	2	2	2	2	2
1	1	1	6	6	12	9	1	3	2	2	2	2	1	2	2	2	2	2	2	1	2	2	1	2	2	2	2	2	2	2	2	1	1	1	2	2		3	2	2	2	2
1	1	1	5	5	90	12	1	3	1	2	1	2	1	2	2	2	2	2	2	1	2	2	1	2	2	2	2	2	2	2	2	2	2	2	2	2		5	2	2	2	2
1	3	2	12	12	15	12	1	3	2	2	1	2	2	2	1	2	2	2	2	1	2	2	1	2	2	2	2	2	2	2	2	1	2	1	2	2		3	2	2	2	8
1	1	1	5	5	12	24	1	3	2	2	1	1	2	2	1	2	2	1	2	1	2	2	1	2	1	2	2	2	2	2	2	1	2	1	2	2		2	1	2	2	2
1	3	1	88	6	3	12	1	3	2	2	2	8	1	2	1	2	2	2	2	1	2	1	2	2	1	2	2	2	2	2	2	1	1	1	2	2		3	2	2	2	2
1	3	2	8	3	8	8	1	3	8	8	1	2	1	2	1	1	1	2	2	1	2	1	1	2	1	2	1	2	2	1	2	1	2	1	1	2				2	2	2
1	2	2	88	6	7	12	2		1	2	1	2	1	2	1	2	2	1	2	1	2	2	1	2	2	2	2	2	2	2	2	1	2	1	2	2		3	2	2	2	1	2	2	1	2	2	2	2
1	3	2	6	8	4	11	2		2	2	1	2	1	2	2	2	2	2	2	1	2	1	1	2	2	2	1	2	2	2	2	1	1	1	2	2		3	2	2	2	2
1	1	2	8	9	9	12	1	3	2	2	1	2	2	2	2	2	2	1	2	1	2	1	2	2	2	2	2	2	2	2	2	1	2	1	2	2		3	2	2	2	1	1	2	2	2	2	2	2
1	2	2	12	88	12	88	1	3	1	2	1	2	1	1	1	2	1	1	2	1	2	1	1	2	1	2	1	2	2	2	2	1	1	1	1	2		3	2	2	2	2
1	2	1	12	12	12	88	1	3	1	2	1	2	1	2	2	2	2	2	2	1	1	1	1	2	2	2	2	2	2	2	2	1	2	1	2	2		8	2	2	2	2
1	1	2	8	8	15	12	1	3	2	2	1	2	2	2	1	1	2	2	2	1	2	2	1	2	2	2	2	2	2	2	1	1	2	1	1	2		3	2	2	2	2
1	1	1	18	12	18	12	1	3	2	2	1	2	2	1	1	2	2	1	2	1	2	1	1	2	2	2	1	1	2	2	2	1	1	1	1	2		2	2	2	2	2
1	1	1	6	6	14	16	1	2	2	2	1	2	1	2	1	2	2	2	2	1	2	1	1	2	2	2	1	2	2	1	2	1	2	1	2	2		1	2	2	2	2
1	1	1	8	9	2	15	1	1	2	2	1	1	1	2	2	2	2	2	2	1	2	1	2	2	2	2	2	2	2	1	2	2	1	1	2	2		3	2	2	2	2
1	1	1	12	6	12	7	1	3	2	2	1	2	1	2	2	2	2	2	2	1	2	2	2	2	2	2	2	2	2	2	2	2	2	2	1	2		1	2	2	2	2
1	1	1	5	6	12	12	1	3	2	2	2	2	1	2	1	8	8	8	8	1	2	1	1	2	2	2	1	2	2	2	2	1	1	1	2	2		2	2	2	2	2
1	2	1	88	8	88	12	2		2	2	1	1	1	2	2	2	2	2	2	1	2	2	1	2	1	1	2	1	2	2	2	2	2	1	2	2		3	2	2	2	1	2	2	2	1	2	1	2
1	1	2	88	5	5	88	1	3	2	2	1	2	1	2	2	1	2	2	2	1	1	1	1	2	1	2	1	1	2	1	2	1	2	1	2	2		3	2	2	2	2
1	3	2	8	8	12	24	1	3	2	2	1	2	2	1	1	2	1	1	2	1	2	1	2	2	2	2	2	2	2	1	2	2	1	1	2	2		5	2	2	2	2
1	3	2	5	7	9	12	1	3	2	2	1	2	2	2	1	2	2	2	2	1	2	2	2	2	2	2	2	2	2	2	2	1	1	1	2	2		3	2	2	2	2
1	1	2	6	6	12	6	1	3	2	2	1	2	1	2	2	2	2	2	2	1	2	2	1	2	2	2	1	2	2	2	2	2	2	1	1	2		5	2	2	2	2
1	1	1	4	5	9	8	1	3	1	2	1	2	1	2	2	2	2	2	2	1	2	2	2	2	1	2	2	2	2	1	1	1	2	1	2	2		1	2	2	2	2
1	3	1	88	88	12	6	1	3	2	2	1	2	1	2	1	2	2	1	2	1	2	1	1	2	2	2	1	2	2	2	2	1	2	1	2	2		4	2	2	2	2
1	3	1	9	8	8	18	1	1	2	2	1	2	1	2	1	2	2	1	2	1	1	1	1	2	1	2	1	1	2	2	1	1	2	1	1	2				2	2	2
1	1	1	6	8	15	13	1	3	1	2	1	2	1	1	1	1	1	1	2	1	2	2	2	2	2	2	2	2	2	2	2	2	2	2	2	2		1	2	2	2	2
1	1	1	6	6	18	12	1	3	2	2	1	2	1	1	1	1	1	2	2	1	2	2	1	2	1	2	1	2	2	2	2	2	2	1	2	2		1	2	2	2	2
1	3	2	3	3	5	12	1	3	2	2	1	2	1	2	2	2	1	1	2	1	2	2	1	2	2	2	2	2	2	1	2	1	2	2	2	2		3	2	2	2	2
1	1	1	7	7	12	12	1	3	2	2	1	1	2	2	2	2	2	2	2	1	2	1	2	2	2	2	2	2	2	2	2	1	2	1	2	2		3	2	2	2	2
1	3	2	3	3	1	5	1	3	2	2	1	1	2	2	1	2	2	2	2	1	2	2	2	2	2	2	1	2	2	2	2	2	2	2	2	2		3	2	2	2	2
1	1	2	8	8	90	12	1	3	2	2	1	2	1	2	2	2	2	2	2	1	2	2	1	1	2	2	1	1	2	2	2	1	1	2	1	2		4	2	2	2	2
1	3	2	12	12	11	11	1	3	2	2	1	1	1	1	2	2	2	1	2	1	2	1	2	2	2	2	1	1	2	2	1	1	2	1	1	2		2	1	2	2	2
1	1	1	15	15	8	88	1	3	2	2	2	2	1	2	2	2	2	2	2	1	2	1	1	2	2	2	2	1	2	2	2	1	2	1	1	2		3	2	2	2	2
1	2	1	0	9	10	12	1	3	2	2	1	2	1	2	1	2	1	1	2	1	2	2	1	2	1	2	2	2	2	2	2	2	1	1	1	2		4	1	2	2	1	2	2	1	2	2	2	2
1	3	1	12	18	12	24	1	3	2	2	1	1	1	2	1	2	2	2	2	1	2	2	2	2	1	2	2	2	2	2	2	1	2	1	2	2		2	2	2	2	2
1	2	1	88	88	88	88	1	3	2	2	1	2	1	2	2	2	2	8	2	1	2	2	1	2	1	2	2	2	2	2	2	1	2	1	2	2				2	2	2
1	1	2	6	6	12	12	2		2	2	1	2	1	2	1	2	2	2	2	1	2	1	1	2	1	2	1	1	2	2	2	2	1	1	2	2		3	2	2	2	2
1	3	2	4	4	12	9	1	3	2	2	1	1	1	2	1	2	2	2	2	1	2	1	1	2	1	2	1	2	2	2	2	1	2	1	2	2		3	2	2	2	8
1	3	1	8	12	14	18	1	3	2	2	1	2	1	1	2	2	1	1	2	1	2	1	1	2	2	2	1	2	2	2	2	1	1	1	2	2		3	2	2	2	1	1	1	1	2	2	2	2
1	1	1	5	5	18	6	1	1	2	2	1	2	1	2	2	2	2	2	2	1	2	2	1	2	2	2	1	2	2	1	2	1	2	1	2	2		3	2	2	2	2
1	1	1	88	88	88	88	1	1	2	2	1	2	2	2	2	2	2	2	2	1	2	1	1	2	2	2	1	2	2	2	1	2	2	2	2	2		3	2	2	2	2
1	1	1	6	6	88	6	2		2	1	1	2	1	2	2	2	2	2	2	1	2	2	1	2	2	2	1	2	2	2	2	1	2	1	2	2		2	2	2	2	2
1	1	2	88	8	88	12	2		2	2	1	2	1	2	2	2	1	1	2	1	2	2	1	2	1	2	1	1	2	1	2	1	2	1	2	2		1	2	2	2	2
1	3	1	5	5	5	88	1	3	2	2	2	2	1	2	2	2	2	2	2	1	2	1	1	2	2	2	2	2	2	2	2	1	2	1	2	2		2	2	2	2	2
1	1	1	88	4	18	12	1	3	2	2	1	2	1	2	2	2	2	2	2	1	2	2	2	2	2	2	1	2	2	2	2	1	1	1	2	2		3	2	2	2	2
1	1	1	88	9	6	88	1	3	2	2	1	2	1	2	2	2	2	2	2	1	2	2	1	1	2	2	2	1	2	2	2	1	2	1	1	2		1	2	2	2	2
1	1	2	3	6	6	88	1	8	1	2	1	2	2	2	2	2	2	2	2	1	2	1	2	2	1	2	2	2	2	1	2	2	2	2	1	2				2	2	8
1	1	2	0	7	12	6	2		2	8	1	2	1	2	2	2	2	1	2	1	2	2	2	2	2	2	2	2	2	2	2	1	1	1	1	2				2	2	2
1	1	1	4	4	88	88	1	1	2	2	1	2	2	1	1	2	2	2	2	1	2	2	1	2	2	2	2	2	2	2	2	1	2	2	2	2		3	2	2	2	8
1	1	2	5	5	12	8	1	1	2	2	2	2	2	2	1	2	2	2	2	1	2	1	1	2	2	2	1	2	2	2	2	1	1	1	2	2		2	2	2	2	2
1	3	2	10	10	10	88	1	3	2	2	1	2	1	2	2	2	2	1	2	8	8	8	8	8	8	8	8	8	8	8	8	8	8	8	8	8		8	2	2	8	8
1	1	2	88	88	88	88	1	1	2	2	1	1	2	2	2	2	2	2	2	1	2	2	2	2	2	2	2	2	2	2	2	1	2	1	2	2		1	2	2	1	2
1	1	2	6	8	12	4	1	3	2	2	1	2	1	2	1	2	2	1	2	2	2	1	1	2	1	2	1	2	2	2	2	1	2	1	1	2		4	2	2	2	1	2	1	2	2	2	2	2
1	1	2	12	12	12	12	1	3	1	2	1	2	2	2	2	2	2	2	2	1	2	2	2	2	2	2	1	1	2	2	2	2	2	2	2	2		3	2	2	2	2
1	1	1	3	3	24	5	1	3	2	2	1	2	1	2	2	2	2	1	2	1	2	2	1	2	1	2	1	2	2	2	1	1	2	1	2	2		3	2	2	2	1	1	2	1	2	2	2	2
1	1	1	18	6	18	12	1	3	2	2	1	2	1	2	2	2	2	2	2	1	2	1	1	2	1	2	2	2	2	2	2	1	2	1	2	2		3	2	2	2	2
1	1	2	18	18	12	12	1	3	2	2	1	2	1	2	1	2	2	1	2	1	2	1	1	1	2	2	1	1	2	2	1	1	1	2	1	2		3	2	2	2	1	2	1	2	2	2	2	2
1	1	2	5	6	10	18	2		2	2	1	2	1	2	2	2	2	2	2	1	1	2	2	2	1	1	1	2	2	2	2	1	2	1	2	2		3	1	2	2	2
1	1	1	3	6	7	12	1	3	2	2	2	2	2	2	1	2	2	2	2	1	2	1	2	2	2	2	2	2	2	2	2	2	2	2	1	2		3	2	2	2	2
1	1	2	8	6	8	10	1	3	1	2	1	2	1	2	1	2	1	2	2	1	2	1	1	2	1	2	1	2	2	2	2	1	2	1	1	2		4	2	2	2	2
1	1	1	5	7	8	88	1	2	8	2	1	2	2	2	2	2	2	2	2	1	2	2	2	2	1	2	2	2	2	2	2	1	2	1	2	2				2	2	2
1	3	1	10	10	18	12	1	3	2	2	1	2	1	1	1	2	1	1	2	1	2	2	1	2	1	2	2	2	2	2	2	2	2	1	2	2		3	2	2	2	8
1	2	1	12	3	4	88	1	3	1	2	1	2	1	2	1	2	1	1	2	1	2	2	2	2	1	2	2	2	2	2	2	1	1	1	2	2		3	2	2	2	2
1	3	2	12	12	5	88	1	3	2	2	2	2	1	2	1	2	2	2	2	1	2	2	1	2	1	2	1	2	2	1	2	1	1	1	2	2		2	2	2	2	2
1	3	1	12	12	12	4	1	3	2	2	1	2	1	2	1	2	2	2	2	2	2	1	2	2	1	2	1	2	2	2	2	1	1	1	2	2		2	2	2	2	1	1	2	2	2	2	2	2
1	3	1	1	12	14	15	1	3	2	2	2	2	1	2	2	2	2	2	2	1	2	1	1	1	2	2	1	2	2	2	2	1	2	1	2	2		2	2	2	2	1	1	1	2	2	2	2	2
1	3	2	3	12	13	12	1	3	2	2	1	2	1	2	1	2	2	2	2	1	1	2	2	2	1	2	1	2	2	1	1	2	1	1	1	2		2	2	2	2	8
1	3	2	6	6	7	7	1	3	1	2	1	2	1	2	2	2	2	2	2	1	2	2	1	1	1	2	2	2	2	2	2	1	2	1	1	2		3	2	2	2	2
1	3	2	6	6	13	13	1	3	2	2	1	2	1	2	1	2	1	1	2	1	2	2	1	2	2	2	2	2	2	2	2	2	1	1	2	2		3	2	2	2	8
1	3	1	88	7	6	12	1	3	1	2	2	2	2	2	1	2	2	2	2	1	2	2	1	2	1	2	1	2	2	2	2	1	2	1	2	2		4	2	2	2	2
1	1	2	6	6	12	12	1	3	2	2	1	2	1	2	1	2	1	2	2	1	2	1	1	2	1	2	1	1	2	2	2	1	1	1	2	2		2	2	2	2	2
1	2	1	0	5	12	6	1	3	2	2	1	2	1	2	1	2	1	1	2	1	2	2	1	2	1	2	1	2	2	2	2	2	1	1	2	2		5	2	2	2	2
1	1	1	12	6	12	15	1	3	2	2	1	2	2	2	2	2	2	2	2	1	2	1	1	2	1	2	1	1	2	2	2	1	1	1	2	2		3	2	2	2	2
1	3	2	3	12	7	12	1	3	2	2	1	2	1	2	1	2	2	8	2	1	2	1	1	2	1	2	1	2	2	2	2	1	1	1	2	2		2	2	2	2	2
1	3	2	88	9	6	88	1	3	2	2	1	2	1	2	2	1	2	2	2	1	2	1	1	1	1	2	2	2	2	2	2	1	1	1	2	2		1	2	2	2	2
1	3	1	88	9	88	88	1	3	2	2	1	2	1	2	8	2	2	2	2	1	2	1	2	2	2	2	1	1	2	2	2	1	2	1	2	2		2	2	2	2	2
1	2	2	6	6	90	6	1	2	2	2	1	2	2	2	2	2	2	2	2	1	2	2	1	2	1	2	2	2	2	2	2	1	2	1	1	2				2	2	8
1	1	2	10	5	10	12	1	3	2	2	1	2	2	2	2	2	2	2	2	1	2	1	1	2	2	2	1	2	2	2	2	1	1	1	2	2		3	2	2	2	2
1	3	2	8	8	8	12	1	3	2	2	1	2	1	1	2	2	2	1	2	1	2	2	1	2	1	2	2	2	2	2	2	1	2	1	1	2		3	2	2	2	2
1	1	1	4	4	12	6	1	3	2	2	2	2	1	2	2	1	2	1	2	1	2	1	2	2	2	2	2	1	2	2	2	1	1	1	1	2		5	2	2	2	2
1	1	2	6	6	8	88	1	3	2	2	1	2	1	2	1	2	2	2	2	1	2	2	1	1	2	2	2	1	2	2	2	2	1	1	1	2		3	2	2	2	2
1	3	2	12	12	12	18	1	3	2	2	1	2	1	2	2	2	2	2	2	1	2	1	1	2	2	2	2	1	2	2	2	1	2	1	2	2		3	2	2	2	8
1	3	2	12	12	1	7	1	3	2	2	2	2	1	1	2	2	2	2	2	1	2	1	1	2	1	2	1	2	2	2	2	2	1	1	2	2		2	2	2	2	2
1	3	2	88	9	6	88	1	3	2	2	1	2	1	1	2	2	2	1	2	1	2	1	1	1	1	2	1	2	2	2	2	1	2	1	2	2		1	2	2	2	2
1	1	2	2	3	12	12	1	3	2	2	2	2	1	2	2	2	2	2	2	1	2	2	2	2	1	2	2	2	2	2	1	1	1	1	1	2		2	2	2	2	2
1	1	2	6	6	88	88	1	3	2	2	8	8	8	8	8	8	8	8	8	8	8	8	8	8	8	8	8	8	8	8	8	8	8	8	8	8		8	2	8	8	2
1	1	2	88	1	6	12	1	3	2	2	1	2	1	2	2	2	2	2	2	1	2	1	1	2	2	2	2	2	2	2	2	1	2	1	2	2		2	2	2	2	8
1	3	1	5	5	7	88	1	3	1	2	1	1	1	2	2	2	2	2	2	1	2	2	2	2	2	2	2	2	2	2	2	2	2	2	2	2		1	1	2	2	1	2	2	2	2	2	1	2
1	3	1	7	7	12	22	1	3	2	2	2	2	1	2	2	2	2	2	2	1	2	2	2	1	1	2	2	2	2	2	2	2	2	2	2	2		3	2	2	2	2
1	1	1	12	9	12	12	1	1	2	2	1	2	2	1	1	2	1	1	2	1	2	1	1	1	1	2	1	2	2	2	1	2	2	1	1	2		5	2	2	2	2
1	2	2	8	4	12	12	2		2	2	1	1	1	2	1	2	2	1	2	1	2	2	1	1	2	2	1	2	2	2	2	1	2	1	2	2		3	2	2	2	2
1	1	2	5	6	88	12	1	3	2	2	1	2	1	2	2	2	2	2	2	1	2	1	1	2	1	2	2	2	2	2	2	1	1	1	2	2		1	2	2	2	1	1	2	2	2	2	2	2
1	1	2	12	12	12	12	1	3	2	2	1	1	2	2	1	2	1	2	2	1	2	1	1	2	2	2	1	2	2	2	2	1	2	1	2	2		2	2	2	2	2
1	1	2	4	5	12	12	1	3	2	2	1	2	2	2	1	1	2	1	2	1	2	1	1	2	1	2	1	2	2	1	1	1	1	1	2	2		1	2	2	2	1	2	2	2	2	2	1	2
1	1	2	6	6	12	12	1	3	2	2	1	2	1	2	2	2	2	2	2	1	2	2	2	2	2	2	1	2	2	2	2	2	2	2	2	2		3	2	2	2	2
1	3	1	12	12	12	7	1	3	2	2	1	2	1	1	2	2	2	2	2	1	2	1	1	2	1	1	1	2	2	2	2	1	2	1	1	2		4	2	2	2	2
1	1	2	0	1	12	3	1	3	2	2	1	2	2	1	1	2	2	1	2	1	2	1	2	2	1	2	1	2	2	2	2	1	1	1	2	2		2	2	2	2	1	1	2	2	2	2	1	2
1	3	2	12	12	88	6	1	3	2	2	2	2	1	2	2	2	2	2	8	1	2	2	2	2	1	2	2	2	2	2	2	1	2	1	2	2		1	2	2	2	8
1	3	2	5	6	11	7	1	3	2	2	1	2	1	2	2	2	2	2	2	1	2	1	1	2	1	2	1	2	2	2	2	1	1	1	2	2		4	2	2	2	2
1	3	2	8	8	12	7	1	3	2	2	1	2	1	1	1	2	2	2	2	1	2	1	1	2	1	2	2	2	2	2	2	1	1	1	2	2		1	2	2	2	2
1	1	1	7	7	14	88	1	1	2	2	1	2	1	2	2	2	2	2	2	1	2	1	2	2	2	2	2	2	2	2	2	1	2	1	2	2		3	2	2	2	2
1	3	2	12	12	7	12	1	3	2	2	1	2	1	2	2	2	2	2	2	1	2	2	2	2	1	2	2	2	2	2	2	1	1	1	2	2		2	2	2	2	2
1	1	2	8	8	18	12	1	3	2	2	1	2	1	2	2	2	2	2	2	1	2	1	1	2	2	2	2	2	2	2	1	1	1	1	2	2		2	2	2	2	2
1	3	2	6	6	6	12	1	3	2	2	2	2	1	2	2	2	2	2	2	8	8	8	8	8	8	8	8	8	8	8	8	8	8	8	8	8		8	2	2	2	2
1	3	1	88	8	7	12	1	3	1	2	1	2	1	2	1	2	2	2	2	1	2	1	1	2	1	2	2	2	2	2	2	1	1	1	1	2		3	2	2	2	2
1	3	1	12	18	8	18	1	3	2	2	2	2	1	2	2	2	2	2	2	1	2	2	2	2	1	2	2	2	2	2	2	2	1	2	2	2				2	2	2
1	3	1	8	88	8	8	1	3	1	2	1	2	1	2	2	2	1	1	2	2	2	2	2	2	2	2	2	2	2	2	2	2	2	2	2	2		8	2	1	1	2
1	3	1	12	12	12	88	1	3	2	2	1	2	2	2	1	2	1	2	2	1	2	1	1	2	2	2	1	2	2	2	2	2	2	2	2	2		2	2	2	2	2
1	2	1	6	7	12	12	1	3	1	2	1	2	2	1	1	2	2	1	2	1	2	1	1	1	2	2	2	2	2	2	2	1	1	1	2	2		8	2	2	2	1	2	2	2	1	2	2	2
1	1	2	6	4	15	12	1	3	1	1	1	2	1	1	1	2	1	2	2	1	1	1	1	2	1	2	1	2	2	2	2	1	2	1	2	2		3	1	2	2	1	1	2	2	2	2	2	2
1	1	1	12	8	12	12	2		2	2	1	2	1	2	1	1	2	2	2	1	2	2	1	2	1	2	1	2	2	2	2	2	2	1	2	2		3	2	2	2	1	1	2	2	2	2	2	2
1	3	2	7	7	12	12	1	3	2	2	2	2	1	2	1	2	2	1	2	1	2	1	1	2	2	2	1	2	2	2	2	1	1	1	2	2		3	2	2	2	2
1	9	2	3	3	11	3	1	8	2	2	1	2	1	1	1	1	1	1	2	1	2	2	1	2	2	2	1	2	2	2	2	1	2	1	1	2		8	2	2	2	1	2	2	2	2	2	2	2
1	1	1	8	4	8	4	1	1	1	2	1	1	2	2	1	2	1	1	2	1	2	1	1	2	1	2	2	2	2	2	2	2	2	1	2	2		4	2	2	2	2
1	1	2	2	2	12	7	1	3	2	2	1	2	1	2	2	2	2	2	2	1	2	2	2	2	1	2	1	1	2	2	2	2	2	2	2	2		8	1	2	2	2
1	9	1	6	6	10	18	1	3	2	2	1	2	1	2	2	2	2	2	2	2	2	2	2	2	2	2	2	2	2	2	1	2	2	2	2	2				2	2	2
1	3	2	8	8	88	88	1	3	2	2	1	2	2	2	2	2	2	2	2	8	8	8	8	8	8	8	8	8	8	8	8	8	8	8	8	8		8	2	8	8	2
1	3	1	2	5	5	7	1	3	2	2	1	2	1	2	2	1	2	2	2	1	2	1	1	2	1	2	2	2	2	2	1	1	2	1	2	2		3	2	8	8	2
1	1	1	12	12	12	18	1	3	2	2	1	2	1	2	2	2	2	2	2	1	2	1	1	2	2	2	2	1	2	2	2	1	1	1	2	2		2	2	2	2	2
1	1	1	5	6	8	8	1	1	2	2	1	2	2	2	1	2	2	2	2	1	2	2	1	2	2	2	2	2	2	2	2	1	1	1	2	2		2	2	2	2	2
1	1	2	12	12	12	12	1	3	2	2	1	2	1	2	1	1	2	2	2	1	2	1	2	2	1	2	1	2	2	2	2	1	2	1	2	2				2	2	1	2	2	2	2	2	2	2
1	1	2	6	12	6	12	1	3	1	2	1	2	1	2	1	2	1	1	2	1	2	1	2	2	2	2	1	2	2	1	2	2	1	1	2	2		1	2	2	2	2
1	1	2	9	9	9	88	1	3	2	2	1	2	1	2	2	1	2	2	2	1	2	1	1	2	2	2	2	2	2	2	2	1	2	2	2	2		2	2	2	2	2
1	2	1	5	5	12	7	1	1	2	2	2	2	2	2	1	2	2	2	2	1	2	2	1	2	1	2	1	2	2	2	2	1	1	1	2	2		2	2	2	2	2
1	1	2	6	7	90	7	1	3	2	2	1	2	1	2	1	2	2	1	2	1	2	1	1	1	1	2	1	2	2	2	2	1	2	1	1	2		3	2	2	2	2
1	1	1	6	6	13	11	1	3	1	2	1	2	1	2	1	2	2	1	2	1	2	2	1	1	2	2	1	2	2	2	1	1	1	1	1	2		3	2	2	2	2
1	1	2	12	12	15	12	1	3	1	2	1	2	2	2	2	2	2	2	2	1	2	2	2	1	1	2	2	2	2	2	2	1	2	1	1	2		3	2	2	2	1	1	1	2	2	2	2	2
1	1	1	15	8	15	12	1	3	1	2	1	1	1	2	1	2	1	1	2	1	2	1	1	2	1	2	2	2	2	2	2	1	1	2	2	2		3	2	2	2	2
1	1	1	6	6	12	12	1	3	2	2	1	2	1	2	2	2	2	2	2	1	2	1	1	2	1	2	1	2	2	1	2	1	2	1	1	2		3	2	2	2	2
1	9	1	6	6	12	12	1	3	2	2	1	2	1	8	8	2	2	2	2	1	2	2	1	2	1	2	2	1	2	2	2	1	2	1	2	2		8	2	8	8	2
1	1	1	6	6	12	12	1	3	2	2	1	2	1	1	1	2	2	1	2	1	2	2	2	1	2	2	1	2	2	1	2	2	1	1	2	2		8	2	2	2	1	2	1	1	2	2	2	2
1	1	1	8	8	12	12	1	3	2	2	1	2	2	2	1	2	2	2	2	1	2	2	1	2	1	2	1	1	2	2	2	1	2	1	2	2		3	2	2	2	1	1	1	2	2	2	1	2
1	1	2	7	7	12	88	1	3	2	2	1	2	1	2	2	2	2	1	2	1	2	2	2	2	1	2	2	2	2	2	1	2	2	1	2	2		3	2	2	2	8
1	1	1	4	5	8	1	1	1	2	2	2	1	2	1	2	2	2	2	2	2	2	2	2	2	1	2	2	2	2	1	2	1	2	1	1	2		1	1	2	2	1	1	1	2	2	2	2	2
1	1	1	3	12	8	12	1	3	1	1	1	2	1	2	1	1	2	1	2	1	2	2	1	1	2	2	1	2	2	2	2	1	2	1	2	2		3	2	2	2	1	2	2	2	1	2	2	2
1	3	2	3	3	8	10	1	3	2	2	1	2	1	2	1	2	2	2	2	1	2	1	2	2	1	2	1	2	2	2	2	1	1	1	2	2		3	2	1	1	2
1	3	2	88	6	88	88	1	3	2	2	1	2	1	2	2	2	2	2	2	1	2	2	2	2	1	2	2	2	2	2	2	2	2	2	1	2		1	2	2	2	2
1	1	1	12	7	7	12	1	1	2	2	1	2	1	1	1	2	2	1	2	1	2	1	1	2	2	2	1	2	2	2	2	1	1	1	1	2		1	2	2	2	2
1	3	2	12	12	12	12	1	3	2	2	1	2	1	2	1	2	2	2	2	1	2	2	1	2	2	2	2	2	2	2	2	1	2	1	2	2				2	2	8
1	3	2	15	6	7	18	1	3	2	2	1	2	1	2	1	2	2	2	2	1	2	2	1	1	2	2	1	2	2	2	2	1	1	1	2	2		3	2	2	2	1	1	1	2	2	2	2	2
1	3	2	8	8	8	8	1	3	2	2	1	2	1	2	1	2	2	2	2	1	2	2	1	1	2	2	1	2	2	2	2	1	2	1	2	2		2	2	2	2	2
1	3	2	8	8	8	8	2		2	2	1	2	2	2	1	2	2	2	2	1	2	1	1	2	2	2	1	2	2	2	2	1	1	1	2	2		3	2	2	2	2
1	1	2	4	5	12	6	1	3	2	2	2	2	1	2	1	2	1	1	2	1	2	2	2	2	1	2	1	2	2	1	1	1	1	1	2	2		3	2	2	2	2
1	3	2	8	8	8	9	1	3	1	2	1	2	1	2	1	2	2	2	2	1	2	1	1	2	1	2	2	2	2	2	2	1	1	1	2	2		1	2	2	2	2
1	1	1	12	6	12	13	1	3	2	2	1	2	2	2	1	1	2	1	2	1	2	1	1	2	1	2	1	2	2	2	2	1	2	1	1	2		5	2	2	2	1	1	2	1	2	2	2	2
1	3	2	8	8	8	13	1	3	2	2	1	2	1	2	1	2	2	2	2	1	2	1	1	2	2	2	2	2	2	2	2	1	2	1	1	2		8	2	2	2	2
1	9	1	12	88	12	12	2		1	2	1	2	1	1	1	2	1	1	2	1	2	1	1	2	1	2	2	1	2	2	2	1	2	1	1	2		3	2	2	2	2
1	1	1	3	6	14	18	1	3	2	2	1	2	1	2	2	2	2	2	2	1	2	1	1	2	1	2	1	1	2	2	2	1	1	1	1	2		3	2	2	2	2
1	3	2	8	8	12	12	1	1	2	2	1	1	1	2	1	2	2	2	8	1	2	1	1	2	2	2	1	1	2	1	1	1	2	1	1	2		2	2	2	2	1	2	2	2	2	2	2	2
1	3	2	18	12	18	14	1	3	2	2	1	2	1	2	2	2	2	2	2	1	2	1	1	2	2	2	2	2	2	2	2	1	2	1	1	2		3	2	2	2	2
1	1	1	6	7	18	24	1	3	1	2	2	2	1	2	1	2	2	1	2	1	2	1	2	2	2	2	2	1	2	2	2	1	1	1	2	2		3	2	2	2	2
1	1	2	12	12	5	5	1	3	2	2	2	2	1	2	2	2	2	2	2	1	2	2	1	2	1	2	1	2	2	1	2	1	1	1	2	2		3	2	2	2	1	1	2	2	2	2	2	2
1	3	2	10	10	90	7	1	3	2	2	1	2	1	2	2	2	2	2	2	1	2	2	2	2	1	2	2	2	2	2	2	2	2	1	2	2		8	2	2	2	8
1	2	2	88	88	3	88	1	3	2	2	1	2	2	2	1	1	1	2	2	1	2	1	1	2	1	2	1	1	2	1	2	1	2	1	2	2		3	2	2	2	8
1	1	2	7	7	7	88	1	3	2	2	1	2	2	1	1	2	2	1	2	1	2	1	2	2	1	2	2	2	2	2	1	1	2	1	2	2		3	2	2	2	2
1	3	1	24	19	18	11	1	1	1	2	1	2	1	2	1	2	2	2	2	1	2	1	1	2	2	2	1	2	2	1	2	1	2	1	2	2		1	2	2	2	2
1	1	1	88	6	8	12	1	3	2	2	1	2	1	2	1	2	2	2	2	1	2	2	1	2	2	2	1	2	2	2	2	1	1	1	2	2		2	1	2	2	2
1	1	2	8	24	8	24	1	3	1	2	2	2	1	2	2	2	2	2	1	1	2	2	1	1	2	2	2	2	2	2	2	1	1	1	2	2		2	1	2	2	2
1	3	1	6	6	90	12	1	3	1	2	1	2	1	2	2	2	2	2	2	1	2	2	1	2	2	2	2	2	2	2	2	1	2	1	2	2		3	2	2	2	2
1	1	1	5	8	8	10	1	3	2	2	1	2	2	2	2	2	2	1	2	1	2	1	1	2	2	2	1	2	2	1	2	1	1	1	2	2		4	2	2	2	1	2	2	2	2	2	2	2
1	3	1	88	13	88	13	2		2	2	1	2	1	2	1	2	2	2	2	1	2	2	1	2	2	2	2	2	2	2	2	2	2	1	2	2				2	2	1	2	2	1	2	2	2	2
1	1	1	0	3	12	7	1	3	2	2	1	2	1	1	1	2	1	2	2	1	1	1	2	2	2	2	1	2	2	2	2	2	1	1	2	2		7	2	2	2	2
1	3	2	6	6	6	6	1	3	1	2	1	1	1	2	2	2	2	2	2	1	2	2	1	2	1	2	1	2	2	2	2	1	2	1	2	2		4	2	2	2	2
1	1	1	88	4	12	12	1	3	2	2	2	1	1	2	2	2	2	1	2	1	2	2	1	2	2	2	1	2	2	2	2	1	2	1	2	2		2	2	2	2	1	2	1	2	2	2	2	2
1	3	1	9	9	9	0	1	3	2	2	1	2	1	2	1	2	2	2	2	1	2	2	1	2	2	2	2	2	2	2	2	1	2	1	2	2				2	2	2
1	3	1	3	3	12	12	1	3	2	2	1	2	1	2	2	2	2	2	2	1	2	1	2	1	1	2	1	2	2	1	2	1	1	1	2	2		4	2	2	2	1	1	2	2	2	2	2	2
1	1	1	12	18	12	12	1	3	2	2	1	2	1	2	2	2	2	2	2	1	2	2	1	1	2	2	1	2	2	2	2	1	2	1	2	2		2	1	2	2	2
1	3	1	88	88	12	6	1	3	2	2	1	2	2	2	2	2	2	2	2	2	2	2	2	2	2	2	2	2	2	2	2	2	2	2	2	2				2	2	1	2	2	2	2	2	2	2
1	1	1	24	3	88	88	1	3	2	2	1	2	1	2	1	1	2	2	2	1	2	2	1	2	2	2	2	2	2	2	1	1	2	1	2	2		1	1	2	2	1	1	2	2	2	2	2	2
1	1	1	9	9	9	88	1	1	2	2	1	2	2	2	1	2	2	2	2	1	2	1	1	1	1	2	2	2	2	2	2	1	2	1	2	2				2	2	2
1	3	1	6	6	6	88	1	3	2	2	1	2	2	2	1	2	2	1	2	1	2	1	1	2	1	2	2	2	2	2	2	1	1	1	2	2		3	2	2	2	2
1	1	1	4	4	6	8	1	3	8	2	1	2	2	2	2	2	2	1	2	1	1	1	1	2	1	2	2	2	2	1	2	1	1	1	1	2		5	2	2	2	2
1	3	1	3	6	9	8	1	3	2	2	1	2	1	2	2	2	2	2	2	1	2	1	1	1	2	2	2	1	2	2	2	1	1	1	2	2		2	1	2	2	2
1	1	1	88	7	12	12	1	3	2	2	1	2	1	1	2	2	2	2	2	1	2	1	2	2	1	2	1	2	2	2	2	1	1	1	2	2		4	2	2	2	1	1	2	2	2	2	2	2
1	3	2	1	18	88	88	2		2	2	1	2	1	2	2	2	2	2	2	1	2	2	2	2	2	2	2	2	2	2	2	1	2	2	2	2		2	2	2	2	2
1	1	2	88	88	88	88	1	3	2	2	1	2	2	2	1	2	2	2	2	1	2	1	1	2	2	2	2	1	2	2	2	1	2	1	2	2		3	2	2	2	2
1	1	2	12	3	12	3	1	3	2	2	1	1	2	2	2	2	1	2	2	1	1	2	2	1	1	2	2	2	2	2	2	1	1	1	2	2		3	2	2	2	2
1	3	1	5	5	7	5	1	3	2	2	1	2	2	2	2	2	2	2	2	1	2	2	1	2	2	2	2	2	2	2	2	1	2	1	2	2		3	2	2	2	8
1	1	2	8	8	18	24	1	3	2	2	1	2	1	2	1	2	2	1	2	1	2	2	1	2	2	2	2	2	2	2	2	2	2	1	2	2		2	2	2	2	1	2	2	2	2	2	2	2
1	3	1	7	12	12	15	1	3	2	2	1	2	1	2	2	2	2	2	2	1	2	2	1	2	1	2	1	2	2	2	1	2	2	1	1	2		3	2	2	2	8
1	3	2	88	6	12	7	1	3	2	2	1	2	2	2	2	2	2	2	2	1	2	2	1	2	1	2	2	2	2	2	1	2	2	1	2	2		3	2	2	2	2
1	1	1	4	4	6	12	1	1	2	2	1	2	2	2	1	2	1	1	2	1	2	1	1	2	2	2	2	2	2	2	2	1	2	1	2	2		4	2	2	2	2
1	1	1	12	13	8	16	1	1	1	2	1	2	1	2	2	2	2	2	2	1	2	2	2	2	1	2	1	2	2	2	1	1	1	1	2	2		8	2	2	2	1	1	2	2	2	2	2	2
1	1	1	88	6	88	88	1	3	2	2	2	2	1	2	2	2	2	2	2	1	2	1	1	2	1	2	2	2	2	2	2	1	1	1	2	2		2	2	2	2	2
1	3	1	9	9	9	12	1	3	2	2	1	2	1	1	2	2	2	2	2	1	2	1	1	2	2	2	1	1	2	2	2	1	2	1	2	2		2	2	2	2	2
1	1	2	5	4	12	13	1	3	1	2	1	2	1	2	1	2	2	2	2	1	2	1	2	2	1	2	2	1	2	2	2	1	1	1	2	2		1	2	2	2	2
1	9	1	8	8	8	14	1	3	2	2	2	2	2	1	2	2	2	1	2	2	1	1	1	1	2	2	2	2	2	2	2	1	1	1	1	2		2	2	2	2	2
1	1	2	6	6	2	12	1	3	1	2	2	2	1	1	1	2	2	1	2	1	2	1	1	1	1	2	1	1	2	2	2	1	2	1	1	2		1	1	2	2	1	2	2	2	2	2	2	2
1	1	1	7	6	8	12	1	3	1	2	1	2	1	2	1	2	2	1	2	1	2	1	1	2	1	2	1	2	2	2	2	1	1	1	1	2		5	2	2	1	2
1	3	2	88	8	18	88	1	3	2	2	1	2	1	2	2	2	2	2	2	1	2	2	1	2	2	2	1	2	2	2	1	2	1	1	2	2		3	2	2	2	2
1	3	2	3	4	7	7	1	3	2	2	1	2	2	2	2	2	2	2	2	1	2	1	1	2	1	2	2	2	2	2	2	1	1	1	2	2		4	2	2	2	2
1	1	1	8	10	8	0	2		1	2	1	2	1	2	1	2	2	2	1	1	2	2	2	2	1	2	1	2	2	2	2	1	2	1	2	1	酿皮	3	2	2	1	1	1	2	1	2	2	1	2
1	1	2	3	3	12	12	1	3	2	2	1	2	1	2	2	2	2	2	2	1	2	1	1	1	1	2	1	1	2	2	2	1	2	1	2	2		3	2	2	2	1	2	2	2	2	2	1	2
1	3	1	88	12	12	88	1	3	2	2	1	2	1	2	2	2	2	1	2	2	2	2	2	2	2	2	2	2	2	2	2	2	2	2	2	2		1	2	2	2	2
1	3	1	6	6	7	10	2		1	2	1	2	1	1	2	2	2	2	2	1	2	2	2	2	2	2	2	2	2	2	2	1	1	1	2	2		8	2	2	2	2
1	3	1	6	8	9	8	2		2	2	1	2	1	2	1	2	1	2	2	1	2	2	1	2	1	2	1	2	2	2	2	2	2	1	2	2		3	2	2	2	8
1	1	2	6	6	6	9	1	3	2	2	1	2	1	2	1	1	2	1	2	1	2	1	1	2	2	2	1	2	2	2	2	1	2	1	2	2		3	2	2	2	2
1	9	2	88	88	12	12	1	3	8	8	1	2	2	2	2	2	2	1	2	1	2	1	1	1	1	2	1	1	2	2	2	1	1	1	2	2				2	2	2
1	1	2	6	7	14	12	1	3	2	2	1	2	2	2	2	2	2	1	2	1	2	1	1	2	1	2	1	2	2	1	2	1	1	1	1	2		3	2	2	2	2
1	1	1	0	5	14	12	1	3	1	2	2	2	1	2	1	2	2	2	2	1	2	2	1	2	1	2	1	2	2	2	2	2	1	1	2	2		3	2	2	2	2
1	3	1	7	7	6	12	1	3	2	2	1	2	2	2	1	2	2	1	2	1	1	1	1	2	2	2	2	2	2	1	2	1	1	1	2	2		3	2	2	2	2
1	1	1	12	5	12	8	1	3	2	2	1	2	1	2	1	2	2	2	2	1	1	2	1	2	1	2	2	1	2	2	2	1	1	1	2	2		3	2	2	2	1	1	2	2	2	2	2	2
1	1	2	8	8	9	8	2		2	2	1	2	1	2	2	2	2	1	2	2	2	1	2	2	2	2	2	1	2	2	2	1	2	1	2	2				2	2	2
1	1	2	7	6	12	8	1	3	2	2	1	2	1	2	2	2	2	2	2	1	2	2	1	1	1	2	1	1	2	2	2	1	1	1	2	2		2	1	2	2	2
1	3	1	4	8	12	24	1	3	2	2	1	2	1	2	1	2	2	2	2	1	2	2	2	2	1	2	2	2	2	2	2	2	2	2	2	2		4	2	2	2	2
1	1	2	5	88	14	5	1	3	2	2	1	1	1	2	2	2	2	2	2	1	1	1	1	2	2	2	1	2	2	2	2	1	1	1	2	2		5	2	2	2	2
1	3	2	12	12	0	18	1	3	2	2	1	2	1	2	1	2	1	2	8	1	2	1	1	2	1	2	2	2	2	2	2	1	1	1	2	2		3	2	2	2	8
1	1	1	8	7	8	8	1	8	2	2	1	2	1	1	2	1	2	2	2	1	2	2	2	2	1	2	1	2	2	2	2	2	1	2	1	2		1	2	2	2	1	1	2	2	2	2	2	2
1	3	2	88	3	14	10	1	3	2	2	1	1	2	2	2	2	2	2	2	1	2	1	2	1	2	2	1	2	2	2	2	1	2	2	1	2		3	2	2	2	8
1	1	1	8	12	12	12	1	3	2	1	1	2	1	1	2	2	2	1	2	2	2	2	2	2	2	2	2	1	2	1	2	1	2	1	2	2		1	2	2	2	2
1	2	2	6	8	13	88	1	3	2	2	1	1	1	1	1	2	1	2	8	8	2	2	8	2	8	2	8	1	2	2	2	1	8	1	1	2		2	2	2	2	2
1	3	2	10	10	12	10	1	3	1	2	1	2	2	2	2	1	2	2	2	1	2	2	1	2	1	2	2	1	2	2	1	1	2	2	2	2		4	2	2	2	2
1	1	2	7	7	12	12	1	3	1		1	2	1	2	1	1	1	2	2	1	2	1	1	2	1	2	1	2	2	2	2	1	1	1	2	2		4	2	1	1	1	1	2	2	2	2	2	2
1	1	2	8	13	8	88	1	3	2	2	1	2	1	2	2	2	2	2	2	1	2	2	2	2	2	2	2	1	2	2	2	1	1	1	2	2		4	2	2	2	1	2	2	2	2	2	1	2
1	1	1	6	6	8	6	1	3	2	2	1	2	1	2	2	2	2	2	2	2	2	1	1	2	1	2	1	2	2	2	2	1	2	1	2	2		3	2	2	2	2
1	3	2	3	3	7	12	1	3	2	2	1	2	2	2	2	2	2	2	2	1	2	1	1	2	2	2	2	2	2	2	2	1	2	1	2	2		4	2	2	2	2
1	2	2	11	11	11	11	1	3	2	2	1	2	2	2	1	2	2	2	2	1	2	1	1	2	2	2	1	2	2	2	2	1	2	1	2	2		3	2	2	2	2
1	2	1	88	88	88	12	1	3	1	2	1	2	2	2	1	2	2	2	2	1	1	1	1	2	2	2	2	2	2	2	2	1	1	1	2	2		3	2	2	2	2
1	1	2	6	88	11	88	1	3	1	2	1	2	1	2	1	2	2	2	2	1	2	2	1	2	1	2	2	2	2	2	2	1	2	1	2	2		8	2	2	2	2
1	3	1	12	1	12	12	1	3	2	2	1	2	1	2	1	2	2	1	2	1	2	1	2	2	1	2	2	2	2	2	2	1	2	1	2	2		3	2	2	2	2
1	1	2	4	4	12	12	1	3	2	2	1	2	1	2	2	2	2	2	2	1	2	2	1	2	1	2	1	2	2	1	1	1	1	1	1	2		2	2	2	2	2
1	1	2	7	7	6	12	1	3	2	2	1	2	1	1	2	2	2	2	2	1	2	1	1	2	2	2	1	2	2	2	2	2	2	2	1	2		2	2	2	2	2
1	2	1	2	88	2	7	1	3	2	2	1	2	1	2	2	2	2	2	2	1	2	1	1	2	2	2	1	2	2	2	2	1	1	1	1	2		8	2	2	2	2
1	3	2	12	9	12	12	1	3	2	2	1	8	2	2	1	2	2	1	2	1	2	1	2	2	2	2	2	2	2	1	2	2	2	2	2	2		2	2	2	2	2
1	1	1	15	15	1	15	1	3	2	2	1	2	1	2	2	2	1	2	2	2	2	2	2	2	2	2	2	2	2	2	2	2	2	2	2	2		8	2	2	2	2
1	2	1	3	5	3	12	1	1	2	2	1	2	2	2	2	2	2	2	2	1	2	1	1	2	2	2	2	2	2	2	2	1	2	1	2	2		1	2	2	2	2
1	1	1	6	6	18	12	1	3	2	2	1	2	1	2	2	2	2	1	2	1	2	2	2	2	2	2	2	2	2	2	2	1	1	1	2	2		1	2	2	2	2
1	3	1	5	6	88	5	1	3	1	2	1	2	2	2	1	2	2	2	2	1	1	1	1	2	2	2	1	2	2	2	2	1	2	1	2	2		1	2	2	2	2
1	1	1	6	8	8	18	1	3	2	2	1	2	1	2	1	2	2	2	2	1	2	1	1	2	1	2	1	2	2	1	2	1	2	1	1	2		3	2	2	2	1	1	2	2	2	2	1	2
1	3	2	88	88	88	9	1	3	2	2	1	2	2	2	1	2	2	2	2	1	2	1	1	2	2	2	1	2	2	2	2	1	2	1	2	2		2	2	2	2	2
1	3	1	10	12	10	88	1	3	2	2	1	2	1	2	2	2	2	2	2	1	2	2	1	2	2	2	1	2	2	2	2	2	2	1	2	2		3	2	2	2	8
1	3	1	88	88	7	18	1	3	2	2	1	2	1	2	2	2	2	2	2	1	1	2	1	2	2	2	2	1	2	2	2	1	1	1	2	2		2	2	2	2	8
1	1	1	8	8	24	24	1	1	1	2	1	2	2	2	1	2	1	2	2	1	2	1	2	2	1	2	2	2	2	2	2	1	2	1	2	2				2	2	2
1	3	1	10	10	10	88	1	3	2	2	1	2	1	2	2	1	2	2	2	1	2	1	1	2	1	2	1	2	2	2	2	1	2	1	1	2		8	2	2	2	2
1	2	1	7	88	12	88	1	3	2	2	1	2	1	2	1	2	2	2	1	1	2	2	1	2	2	2	1	2	2	2	2	1	1	1	2	2		3	2	2	2	1	1	2	2	2	2	1	2
1	1	1	9	9	10	12	1	3	2	2	1	1	2	2	2	2	2	2	2	1	2	1	1	2	2	2	2	2	2	2	1	1	2	1	2	2		3	1	2	2	2
1	3	2	6	6	12	13	1	3	2	2	1	2	1	2	1	2	1	1	2	1	2	2	2	2	2	1	2	2	2	2	2	2	2	1	2	2		4	2	2	2	8
1	3	2	6	6	8	12	1	3	2	2	1	2	2	2	2	2	2	1	2	1	2	1	1	2	2	2	2	2	2	1	2	1	2	1	2	2		3	2	2	2	2
1	3	1	6	6	24	12	1	3	2	2	1	2	1	2	2	2	2	2	2	1	2	1	2	2	1	2	2	1	2	2	1	1	1	1	2	2		4	2	2	2	8
1	3	2	3	3	12	13	1	3	2	2	1	2	1	2	1	2	1	1	2	1	2	2	1	2	2	2	2	2	2	2	2	2	2	2	1	2		3	2	2	2	8
1	3	2	12	12	4	12	1	3	2	2	1	1	2	2	2	2	2	2	2	1	2	2	1	1	1	2	2	1	2	2	2	2	2	1	2	2		2	2	2	2	2
1	3	2	8	8	12	12	1	3	2	2	1	2	1	2	1	2	2	2	2	2	2	2	2	2	2	2	2	2	2	2	2	2	2	2	2	2		1	2	2	2	2
1	2	2	7	7	88	12	2		2	2	1	2	1	2	1	1	2	1	2	2	2	2	2	1	1	2	1	2	2	1	1	2	1	2	1	2		2	2	2	2	2
1	1	1	8	8	12	12	1	3	2	2	1	2	2	2	2	2	2	2	2	1	2	1	1	2	2	2	1	2	2	1	2	2	1	1	2	2		3	2	2	2	2
1	3	2	4	4	8	8	1	3	2	2	1	1	2	2	2	2	2	2	2	1	2	2	2	2	1	2	2	2	2	1	1	2	2	2	2	2		1	2	1	2	8
1	1	1	3	3	6	18	2		1	2	1	2	1	2	2	2	2	2	2	1	2	2	1	2	1	2	1	2	2	2	2	2	2	2	2	2				2	2	2
1	1	1	88	88	88	88	1	3	2	2	2	2	1	2	2	2	2	2	2	1	2	1	1	2	2	2	2	2	2	2	2	1	2	1	2	2		1	2	2	2	2
1	9	1	88	88	88	88	2		2	2	1	1	8	8	1	2	2	1	2	1	2	1	1	2	2	2	2	2	2	2	2	1	1	1	1	2		2	2	1	1	2
1	3	2	11	4	88	88	1	3	2	2	1	2	2	2	1	2	1	2	2	1	1	2	1	2	1	2	2	2	2	2	2	2	1	1	2	2		3	2	2	2	8
1	2	1	88	7	88	12	2		1	2	1	2	1	2	1	2	2	1	2	1	2	1	2	1	1	2	1	1	2	2	2	1	2	1	1	2		2	2	2	2	2
1	1	1	6	12	12	12	1	3	1	2	1	2	1	2	1	2	2	2	2	1	2	1	1	2	1	2	2	2	2	2	2	1	1	1	2	2		8	2	2	2	2
1	1	1	88	88	88	6	1	3	1	2	1	1	1	2	2	2	2	2	2	2	2	2	2	1	2	2	2	2	2	2	2	2	2	2	2	2		1	2	2	2	2
1	3	1	8	8	8	12	1	3	2	2	1	2	1	1	1	1	2	1	2	2	2	1	2	2	1	2	2	2	2	2	2	1	2	1	2	2				2	2	1	1	1	2	2	2	2	2
1	1	2	7	8	17	18	1	3	2	2	2	2	1	2	2	2	2	2	2	1	1	2	1	2	1	2	1	2	2	1	2	1	1	1	2	2		7	1	2	2	1	1	2	1	2	2	2	2
1	2	2	12	12	12	12	1	1	2	2	1	2	2	2	2	2	2	1	2	1	2	1	1	2	2	2	2	2	2	2	2	1	2	1	2	2		2	2	2	2	1	1	2	2	2	2	2	2
1	9	2	12	12	12	12	1	3	1	2	1	2	1	2	1	2	2	2	2	1	2	1	1	2	2	2	2	2	2	2	2	1	2	1	2	2		2	2	2	2	1	2	2	2	1	2	2	2
1	1	2	88	12	88	88	1	3	2	2	1	1	2	2	2	2	2	1	2	1	2	1	1	2	1	2	1	2	2	2	1	2	1	1	1	2		3	2	2	2	1	2	2	1	2	2	2	2
1	1	2	12	7	12	88	1	3	2	2	1	2	1	2	1	2	1	1	2	1	2	1	1	1	1	2	1	2	2	2	2	1	1	1	2	2		2	2	2	2	2
1	1	2	14	12	14	12	1	1	2	2	2	2	2	2	1	2	2	2	2	1	1	2	1	1	2	2	2	2	2	2	2	1	1	1	1	2		7	1	2	2	2
1	3	2	88	88	18	88	1	3	2	2	1	2	1	1	1	1	2	1	2	1	2	2	1	2	2	2	2	1	2	2	2	1	2	1	2	2		3	2	2	2	2
1	1	1	5	5	2	5	1	3	2	2	1	2	1	2	1	2	2	2	2	1	2	1	2	2	2	2	1	2	2	2	2	1	1	1	2	2		3	2	2	2	2
1	3	1	6	6	12	12	1	3	2	2	1	2	2	8	1	2	2	8	2	1	2	1	1	2	1	2	1	1	2	2	2	1	1	1	2	2		3	2	2	2	2
1	1	1	4	5	12	7	1	3	2	2	1	2	1	2	1	2	2	2	2	1	2	2	2	2	1	2	1	2	2	1	1	1	1	1	2	2		2	2	2	2	2
1	3	1	88	88	10	88	1	3	1	2	1	2	1	2	2	2	2	2	2	1	2	1	2	2	1	2	2	2	2	2	1	1	2	1	2	2		3	2	2	2	2
1	1	1	8	8	12	12	1	3	2	2	2	2	1	2	2	2	2	2	2	2	2	2	2	2	2	2	2	2	2	2	2	2	2	2	2	2				2	2	2
1	3	2	1	4	2	88	1	1	2	2	1	2	2	2	1	2	2	1	2	1	2	1	1	2	1	2	1	2	2	2	2	2	1	1	2	2				2	2	2
1	3	2	3	4	88	12	1	3	2	2	1	2	1	2	2	2	2	2	2	2	2	2	2	2	2	2	2	1	2	2	2	2	2	2	2	2		3	2	2	2	8
1	1	2	5	3	9	7	1	3	2	2	1	2	1	2	2	2	2	2	2	2	2	2	1	2	2	2	1	2	2	2	2	1	1	1	2	2		3	2	2	2	2
1	1	2	6	8	8	12	1	3	2	2	1	2	1	2	2	2	2	2	2	1	2	1	1	2	1	2	1	1	2	1	2	1	1	1	2	2		3	2	2	2	1	2	2	2	2	2	2	2
1	3	1	6	7	6	12	1	1	1	2	1	2	2	2	2	2	2	1	2	1	2	2	1	1	1	2	2	2	2	2	2	1	2	1	2	2		2	2	2	2	2
1	3	1	88	18	88	18	1	3	1	2	1	2	1	2	2	2	2	2	2	1	2	1	1	1	1	2	1	2	2	1	2	2	2	1	2	2		1	2	2	2	2
1	1	2	3	3	12	12	1	1	2	2	1	2	1	2	1	2	2	2	2	1	2	1	1	2	2	2	2	2	2	2	2	1	2	1	2	2		2	2	2	2	2
1	1	2	4	5	14	5	1	3	2	2	1	2	1	2	2	2	2	2	2	1	2	1	1	2	2	2	1	2	2	2	2	1	2	1	2	2		3	2	2	2	2
1	1	2	6	6	12	18	1	3	2	2	1	2	2	2	1	2	1	2	2	1	2	2	2	2	1	2	2	2	2	2	2	1	2	1	2	2		2	2	2	2	1	2	2	2	2	2	2	2
1	3	1	5	6	12	7	2		2	2	1	2	2	2	2	2	2	2	2	1	2	2	1	2	1	2	1	2	2	2	2	2	1	1	2	2		3	2	2	2	2
1	1	1	12	6	12	6	1	3	1	2	1	2	2	1	2	2	2	1	2	1	2	1	2	2	1	2	2	2	2	2	1	2	2	1	2	2		1	2	2	2	2
1	1	1	10	6	14	13	1	3	1	2	1	2	2	2	1	2	2	1	2	1	2	1	1	2	2	2	2	2	2	2	2	1	2	1	2	2		2	2	2	2	2
1	3	2	8	8	6	8	2		1	2	1	2	1	2	2	2	2	2	2	1	2	1	1	2	2	2	2	2	2	2	2	1	2	1	2	2		8	2	2	2	1	2	2	2	1	2	2	2
1	1	2	4	4	12	13	1	3	2	2	1	2	1	2	1	2	1	1	2	1	2	2	1	2	2	2	1	2	2	2	2	2	2	1	2	2		2	2	2	2	2
1	1	2	4	7	18	19	1	3	1	2	1	2	1	2	2	2	2	2	2	1	2	2	1	1	1	2	2	2	2	1	1	1	1	1	2	2		4	2	2	2	2
1	3	2	5	5	10	12	1	3	2	2	1	2	1	2	2	2	2	1	2	1	2	2	1	2	1	2	2	2	2	2	2	1	2	1	2	2		1	2	2	2	2
1	9	1	15	15	12	24	1	3	1	2	1	1	1	2	1	2	2	2	2	1	2	1	2	2	2	2	2	2	2	2	2	1	2	1	2	2		3	2	2	2	2
1	1	2	10	10	18	12	1	3	2	2	1	2	1	1	1	1	2	1	2	1	2	2	1	2	1	2	1	2	2	2	1	1	2	1	2	2		3	2	2	2	1	2	2	2	2	2	1	2
1	1	2	1	4	8	18	1	3	1	1	1	2	1	2	1	2	1	2	2	1	2	1	2	1	2	2	2	2	2	2	2	1	1	1	2	2		3	2	1	1	2
1	3	1	88	8	12	12	1	3	2	2	1	1	2	2	2	2	2	2	2	1	2	1	2	2	1	2	1	2	2	2	2	1	2	1	2	2		4	2	2	2	2
1	9	1	88	8	9	9	1	3	1	2	1	2	1	2	2	2	2	2	2	1	2	2	2	2	2	2	2	2	2	2	1	2	2	1	2	2		1	2	2	2	8
1	1	1	12	10	12	12	1	3	2	2	1	2	2	2	2	2	2	2	2	1	2	2	1	2	2	2	2	1	2	2	2	1	2	1	2	2		8	1	2	2	2
1	1	1	8	2	8	18	1	3	1	2	1	2	2	2	1	2	2	2	2	1	2	2	1	2	2	2	2	2	2	2	2	2	2	2	2	2		2	2	2	2	2
1	1	1	2	5	9	12	1	3	2	2	1	2	1	2	2	2	2	2	2	2	2	1	2	2	1	2	2	2	2	2	1	2	1	2	2	2		3	2	2	2	2
1	3	1	10	7	6	7	1	3	2	2	1	2	1	2	1	2	1	2	2	1	2	1	1	1	2	2	1	1	2	2	2	1	1	1	1	2		3	2	2	2	1	2	2	1	2	2	2	2
1	1	1	12	12	12	18	1	3	2	2	1	2	1	2	2	2	2	1	2	1	2	1	1	2	1	2	2	2	2	2	2	1	2	1	1	2		3	2	2	2	2
1	1	2	88	9	6	9	1	3	2	2	1	2	1	2	2	2	2	2	2	1	2	2	1	2	2	2	1	2	2	2	2	1	2	1	2	2		1	2	2	2	2
1	3	2	12	12	12	12	1	3	2	2	1	2	2	2	2	2	2	2	2	1	2	1	1	2	2	2	2	2	2	2	2	1	8	1	2	2		3	2	2	2	2
1	3	2	6	8	3	3	1	3	2	2	1	2	1	1	1	2	2	1	2	1	2	1	1	2	1	2	1	2	2	1	1	1	1	1	2	2				8	8	2
1	1	1	0	0	8	12	1	3	2	2	1	2	1	2	2	2	2	2	2	1	2	1	1	1	1	2	1	2	2	2	2	1	1	1	1	2		2	2	2	2	2
1	3	1	1	7	8	7	1	3	1	2	1	2	1	2	1	2	2	2	2	1	2	2	2	2	1	2	1	2	2	2	2	1	1	1	2	2		1	2	2	2	2
1	3	1	5	5	8	7	1	3	2	2	1	2	1	2	2	2	2	2	2	8	8	8	8	8	8	8	8	8	8	8	8	8	8	8	8	8				8	8	2
1	3	1	5	5	12	12	1	3	1	1	2	2	2	2	2	2	2	2	2	1	2	2	1	2	2	2	2	2	2	2	2	1	1	1	2	2		3	2	2	2	8
1	3	1	10	10	10	13	1	3	2	2	1	2	1	2	2	2	2	2	2	1	2	1	1	2	2	2	1	1	2	2	2	1	2	1	2	2		2	2	2	2	2
1	3	1	8	8	12	13	1	3	2	2	1	2	1	2	2	2	2	2	2	1	2	1	1	2	1	2	2	2	2	2	2	1	2	1	2	2		2	2	2	2	2
1	3	1	6	6	10	12	1	3	2	2	1	2	1	2	2	2	2	1	2	1	2	2	2	2	1	2	2	2	2	2	2	1	2	1	2	2		3	2	2	2	8
1	9	1	6	6	6	12	1	3	2	2	1	2	1	2	2	2	2	2	2	1	2	2	2	2	2	2	2	2	2	2	1	1	2	1	1	2		1	2	2	2	2
1	3	2	7	1	7	12	1	3	2	2	1	2	1	2	1	2	2	2	2	1	2	2	1	2	1	2	2	2	2	1	2	1	2	1	2	2		3	2	2	2	1	1	1	1	2	2	2	2
1	3	2	5	6	12	12	1	3	2	2	2	2	1	2	1	2	2	2	2	1	1	2	1	2	1	2	1	2	2	2	2	1	1	1	1	2		3	2	2	2	1	1	2	1	2	2	2	2
1	3	2	12	12	8	24	1	3	2	2	1	2	1	2	2	2	2	1	2	1	2	1	2	2	1	2	2	2	2	2	1	2	2	2	2	2		1	2	2	2	1	2	1	2	2	2	2	2
1	3	1	18	18	18	12	1	3	2	2	1	2	1	2	2	2	2	2	2	1	2	2	1	2	1	2	1	2	2	2	2	8	2	8	2	2		3	1	2	2	1	2	1	1	2	2	2	2
1	1	1	4	4	12	88	1	3	2	2	1	1	2	2	2	2	2	2	2	1	2	1	1	2	1	2	2	2	2	2	2	1	2	1	2	2		4	2	2	2	1	2	2	2	2	2	2	2
1	1	1	8	8	12	12	1	3	2	2	1	2	2	2	2	2	2	2	2	1	2	2	1	2	1	2	1	1	2	2	2	1	2	1	2	2		3	2	2	2	1	2	2	2	2	2	1	2
1	3	1	1	1	12	88	1	3	2	2	1	2	1	2	2	2	2	2	2	1	2	2	2	2	2	2	2	2	2	2	2	1	2	2	2	2		2	2	2	2	2
1	3	2	0	8	12	88	1	3	2	2	2	2	1	2	2	2	2	2	2	2	2	1	2	2	1	2	2	2	2	2	2	2	2	2	2	2		2	2	2	2	8
1	1	1	3	6	12	7	1	3	2	2	1	2	2	2	1	2	1	1	2	1	2	1	1	2	1	2	1	2	2	2	2	1	1	1	2	2		4	2	2	2	1	2	2	2	2	2	1	2
1	9	2	3	8	8	12	2		2	2	1	1	2	2	2	2	1	2	2	1	2	1	1	1	1	2	2	2	2	2	2	1	1	1	1	2		2	2	2	2	1	1	1	2	2	2	1	2
1	3	1	12	12	13	12	1	3	1	2	1	2	1	2	1	2	2	2	2	1	2	2	2	2	2	2	1	2	2	2	2	1	2	2	2	2		4	2	2	2	2
1	1	2	5	5	9	12	2		2	2	1	1	1	2	2	2	2	2	2	1	2	1	1	1	1	2	1	2	2	1	2	1	1	1	1	2		1	2	2	2	1	1	2	2	2	2	2	2
1	3	2	7	7	12	12	1	3	2	2	1	2	1	2	2	2	2	1	2	1	2	2	1	2	2	2	2	2	2	2	2	1	1	1	1	2		2	2	2	2	2
1	1	2	6	6	12	18	1	3	2	2	1	2	1	2	2	1	2	2	1	1	1	2	1	2	1	2	2	2	2	2	2	1	1	1	2	2		5	1	2	2	1	2	2	2	2	2	1	2
1	9	2	88	9	12	88	1	3	2	2	1	2	2	1	1	2	1	1	2	1	2	1	1	2	2	2	1	2	2	2	2	1	1	1	2	2		3	2	2	2	2
1	1	2	6	6	6	12	1	1	2	1	2	1	2	2	2	2	2	2	2	1	2	2	1	2	2	2	1	2	2	2	2	2	2	2	2	2				2	2	2
1	2	1	8	8	12	12	1	3	8	8	1	2	1	2	1	2	2	2	2	1	2	2	2	2	2	2	1	2	2	2	2	1	1	1	2	2		3	2	2	2	2
1	3	1	6	6	90	88	1	3	2	2	1	2	2	2	1	2	2	2	2	1	2	2	1	2	1	2	2	2	2	2	2	1	2	1	2	2				8	2	2
1	3	1	1	1	12	12	1	3	2	2	1	2	1	2	2	2	2	2	2	1	2	1	1	2	1	2	2	2	2	2	2	1	2	1	1	2		2	2	2	2	2
1	2	1	88	88	8	88	1	3	2	2	1	2	1	1	1	2	1	2	2	1	2	1	1	2	1	1	2	1	2	1	2	1	1	1	1	2		3	2	2	2	1	1	1	2	1	2	2	2
1	3	1	18	13	18	13	1	3	1	2	1	2	1	2	1	2	2	2	2	1	2	2	1	2	2	2	2	1	2	2	2	1	1	1	2	2		3	2	2	2	1	2	2	1	2	2	2	2
1	1	1	6	6	6	88	1	3	2	2	2	2	1	1	2	2	2	1	2	1	2	1	1	1	1	2	1	1	2	1	2	1	1	1	1	2		2	2	2	2	1	2	2	2	2	2	2	2
1	3	2	7	7	7	15	1	3	2	2	1	2	1	2	1	2	2	2	2	1	2	1	1	1	2	2	1	2	2	2	1	1	1	1	2	2		2	2	2	2	2
1	3	2	88	88	12	12	1	3	2	2	1	2	2	2	2	2	2	2	2	1	2	2	1	2	1	2	2	2	2	2	2	1	2	1	2	2		2	2	2	2	2
1	3	1	3	6	12	24	1	3	2	2	1	2	1	2	1	2	2	2	2	1	2	2	1	1	1	2	1	1	2	2	2	1	1	1	2	2				1	2	2
1	3	2	5	88	6	12	1	3	1	2	1	2	1	1	1	8	1	1	2	1	2	2	2	2	2	2	2	2	2	2	2	2	2	2	2	2		8	2	2	2	2
1	3	2	7	7	7	12	1	3	1	2	1	2	1	2	2	2	2	2	2	1	2	1	1	2	2	2	1	2	2	2	2	1	2	1	1	2		4	2	2	2	2
1	1	2	4	5	7	12	1	3	2	2	1	2	1	2	1	2	2	1	2	1	2	1	1	2	1	2	2	1	2	2	2	1	1	1	1	2		3	2	2	2	2
1	3	1	88	4	18	12	1	3	2	2	2	2	1	2	2	2	2	2	2	1	2	2	1	2	2	2	2	2	2	2	2	2	2	1	2	2		8	2	2	2	2
1	1	2	18	18	18	18	1	3	2	2	1	2	1	1	1	2	1	2	2	1	2	1	1	1	1	2	2	2	2	2	2	1	2	1	1	2		3	2	2	2	1	2	2	1	2	2	2	2
1	3	2	8	12	8	88	1	3	2	2	1	2	1	2	2	2	2	2	2	2	2	2	1	2	2	2	2	2	2	2	2	1	1	1	2	2		2	2	2	2	8
1	3	1	88	88	88	8	1	3	2	2	2	2	1	2	1	2	2	2	2	1	1	1	1	2	2	2	1	2	2	2	2	1	1	1	2	2		3	2	2	2	2
1	3	1	4	4	4	88	1	3	2	2	1	1	2	2	2	2	2	1	2	1	2	2	2	2	2	2	2	2	2	2	2	2	2	2	2	2		1	2	2	2	2
1	1	1	6	8	12	12	1	3	2	2	1	2	1	1	2	2	2	1	2	1	2	1	2	2	2	2	2	2	2	2	1	1	2	1	2	2		2	2	2	2	1	1	2	2	2	2	2	2
1	3	2	5	5	11	5	1	3	2	2	1	2	1	2	2	2	2	2	2	1	1	1	1	2	2	2	1	1	2	2	2	1	1	1	2	2		4	2	2	2	1	2	2	2	1	2	2	2
1	1	1	6	7	18	12	1	3	2	2	2	2	1	2	2	2	2	2	2	1	2	1	1	2	1	2	2	2	2	2	2	1	2	1	1	2		2	2	2	2	2
1	1	1	8	8	12	12	1	3	1	2	2	2	1	2	1	2	2	2	2	1	2	1	1	1	1	2	1	2	2	2	2	1	1	1	2	2		2	1	1	1	1	2	2	2	2	2	2	2
1	3	1	6	12	6	6	1	1	2	2	1	2	2	2	1	2	2	1	2	2	2	2	2	2	1	2	1	2	2	2	2	1	1	1	1	2		2	1	2	2	2
1	9	1	3	6	8	24	1	3	1	2	1	2	1	2	1	2	2	2	2	1	1	1	1	1	1	2	1	2	2	1	2	1	2	1	2	2		2	1	2	1	2
1	3	1	3	3	12	12	1	3	2	2	1	2	1	2	1	2	2	2	2	1	2	1	2	2	1	2	1	2	2	2	2	1	2	1	2	2		3	2	2	2	2
1	3	1	0	7	12	7	1	3	2	2	1	2	1	2	1	2	2	1	2	1	2	2	1	2	1	2	1	1	2	2	2	2	1	1	2	2		7	2	2	2	1	1	2	2	2	2	2	2
1	1	1	8	8	12	10	1	3	2	2	2	2	1	2	2	2	2	2	2	1	2	2	2	2	2	2	2	2	2	2	2	1	2	2	2	2		3	2	2	2	2
1	1	1	0	1	12	2	1	3	2	2	1	2	2	1	2	2	2	2	2	1	2	2	1	2	1	2	1	2	2	2	2	2	1	1	2	2		1	2	2	2	1	1	1	2	2	2	1	2
1	3	2	4	7	12	18	2		2	2	1	2	1	2	2	2	2	2	2	1	2	2	1	2	1	2	1	2	2	2	2	1	1	1	2	2		5	2	2	2	1	1	1	1	2	2	1	2
1	3	1	7	7	10	10	1	3	2	2	1	2	1	2	2	2	2	2	8	1	2	1	1	2	2	2	2	2	2	2	2	1	1	1	2	2		2	2	2	2	2
1	3	2	9	9	88	88	1	3	2	2	1	2	1	2	1	2	1	2	2	1	1	1	1	2	2	2	1	1	2	2	2	1	2	1	2	2		3	2	2	2	2
1	3	2	8	8	8	8	1	3	2	2	1	2	1	2	2	2	2	2	2	1	1	1	2	2	1	2	1	2	2	1	2	2	1	2	1	2		2	2	2	2	2
1	1	1	0	12	12	12	1	2	2	2	1	2	1	2	1	2	1	2	2	1	1	2	1	2	1	2	1	2	2	2	2	2	2	1	2	2		5	2	2	2	2
1	1	2	19	3	16	4	1	3	1	2	1	2	1	2	2	2	2	2	2	1	2	2	1	2	2	2	1	2	2	2	2	2	1	2	2	2		3	2	2	2	2
1	3	2	18	18	18	88	1	3	2	2	1	1	2	2	1	2	2	1	2	1	2	2	2	2	2	2	2	2	2	2	2	1	2	2	2	2		3	2	2	2	2
1	3	2	5	5	88	10	2		2	2	1	2	1	2	1	2	2	1	2	1	2	2	1	2	1	2	2	1	2	2	2	1	1	2	2	2		1	2	2	2	2
1	1	1	4	4	8	6	1	3	1	2	1	2	1	2	2	2	2	2	2	1	2	2	1	1	2	2	1	2	2	2	2	1	2	1	2	2		3	2	2	2	2
1	1	1	8	8	14	16	1	3	2	2	1	2	1	2	2	2	2	2	2	1	2	2	2	2	2	2	2	2	2	2	2	1	2	1	2	2		3	2	2	2	2
1	3	2	1	4	88	12	1	3	1	2	1	2	1	2	1	2	2	2	2	1	2	1	1	2	2	2	1	2	2	2	2	1	1	1	2	2		4	2	2	2	2
1	2	1	3	7	14	17	1	3	2	2	1	2	1	2	2	2	2	2	2	1	2	2	1	2	1	2	1	2	2	2	2	1	1	1	2	2		4	2	2	2	1	2	1	1	2	2	2	2
1	3	1	8	9	9	18	1	3	2	2	1	2	1	2	2	2	2	2	2	1	2	2	2	2	2	2	2	2	2	2	1	2	2	2	2	2		2	2	2	2	2
1	1	2	6	6	8	8	1	3	2	2	1	2	1	2	2	1	2	1	2	1	2	2	2	2	1	2	2	2	2	2	1	2	1	1	1	2		3	2	2	2	2
1	1	1	12	7	12	88	1	3	2	2	1	2	1	2	1	2	1	1	2	1	2	1	1	2	1	2	1	2	2	2	2	1	1	1	1	2		3	2	2	2	2
1	1	1	12	88	12	12	1	3	2	2	1	2	1	2	1	2	2	2	2	1	2	1	1	1	1	2	2	2	2	2	2	1	2	1	2	2		2	2	2	2	2
1	3	2	6	5	6	7	1	3	2	2	1	2	1	2	2	2	2	1	2	1	2	1	1	2	1	2	1	2	2	1	2	1	1	1	1	2		3	2	2	2	1	2	1	2	2	2	2	2
1	1	1	6	6	8	8	1	3	2	2	1	2	1	1	1	2	2	2	2	1	8	1	1	2	1	2	1	2	2	2	2	1	1	1	2	2		3	2	2	2	1	2	2	2	2	2	2	2
1	1	2	15	6	7	7	1	3	2	2	1	2	1	2	1	2	2	2	2	1	2	2	1	2	1	2	1	1	2	2	2	1	2	1	2	2		3	2	2	2	2
1	1	2	6	12	12	18	1	3	2	2	1	2	1	2	1	1	1	1	2	1	2	1	1	2	2	2	1	1	2	2	2	1	1	1	1	2		3	2	2	2	1	2	2	2	2	2	2	2
1	1	1	88	8	12	12	1	3	2	2	1	2	1	2	1	2	2	2	2	1	2	1	2	2	2	2	2	2	2	2	2	2	2	1	2	2		2	2	2	2	2
1	3	1	3	8	12	8	1	3	2	2	1	2	1	2	2	2	2	2	2	1	2	1	1	2	1	2	1	2	2	2	2	1	2	1	2	2		2	2	2	2	2
1	9	2	12	12	88	24	1	3	2	2	1	2	1	2	2	2	2	2	2	1	2	1	1	2	1	2	2	2	2	2	2	1	1	1	2	2		3	2	2	2	2
1	3	1	4	4	88	8	2		2	2	1	1	2	1	1	2	2	2	2	1	2	2	1	2	1	2	1	2	2	2	2	2	2	1	2	2		4	2	2	2	8
1	1	2	6	12	88	12	1	3	2	2	1	2	1	2	2	2	2	2	2	1	1	2	1	2	1	2	1	2	2	2	2	1	2	1	2	2		4	1	2	2	2
1	1	2	88	12	90	12	2		2	2	1	2	1	1	1	1	2	1	2	2	2	1	2	2	1	2	1	2	2	2	2	1	2	2	1	2				2	2	2
1	1	2	6	6	88	12	2		2	2	2	2	2	2	2	2	2	2	2	1	2	2	1	2	1	2	2	2	2	2	2	1	2	1	2	2		3	2	2	2	2
1	3	2	6	7	16	16	1	3	2	2	1	2	2	1	2	1	2	1	2	1	2	1	1	2	2	2	1	2	2	2	2	1	2	1	2	2		2	2	2	2	2
1	9	2	3	3	12	5	1	3	2	2	1	2	1	1	2	2	2	2	2	2	2	2	2	2	2	2	1	2	2	2	2	2	2	1	1	2		1	2	2	2	1	1	1	2	2	2	2	2
1	1	1	5	6	12	12	1	3	2	2	1	2	1	2	2	2	2	2	2	1	2	2	1	2	2	2	1	2	2	2	2	2	2	1	2	2		1	2	2	2	2
1	3	2	8	4	9	88	1	3	1	2	2	2	1	2	2	2	2	1	2	1	2	2	1	1	1	2	1	2	2	2	1	1	2	1	2	2		1	1	2	2	2
1	3	1	6	6	12	6	1	1	8	8	1	1	1	2	2	2	1	2	2	1	2	1	1	1	1	2	1	2	2	2	2	1	1	1	1	2		5	2	2	2	2
1	3	2	5	5	12	12	1	1	2	2	2	2	1	2	2	2	2	2	2	1	2	1	2	2	2	2	2	2	2	2	2	1	2	1	2	2		1	2	2	2	1	1	1	2	2	2	2	2
1	3	1	6	6	12	12	1	3	2	2	1	2	2	2	1	2	2	2	2	1	2	2	2	2	2	2	1	2	1	2	2	1	2	1	2	2		3	2	2	2	1	1	2	1	2	2	1	2
1	1	1	3	6	12	12	1	3	2	2	1	2	1	2	1	2	2	2	2	1	1	2	2	2	2	2	2	2	2	2	2	1	2	1	2	2		2	2	2	2	1	2	2	2	2	2	2	2
1	1	2	8	8	6	8	1	3	2	2	1	2	1	2	2	2	2	2	2	1	2	2	1	1	1	2	2	2	2	2	2	1	2	1	2	2		2	2	2	2	2
1	1	2	5	12	12	12	1	3	2	2	1	2	1	2	2	2	2	2	2	1	2	2	1	2	1	2	1	1	2	2	2	2	2	1	2	2		3	2	2	2	1	2	2	1	2	2	2	2
1	3	2	12	12	12	14	1	3	2	2	1	2	1	2	1	2	2	2	2	1	1	1	1	1	2	2	1	2	2	2	2	1	1	1	2	2		4	2	2	2	8
1	2	1	4	4	10	18	1	3	2	2	1	2	2	2	1	2	2	2	2	1	2	1	1	2	1	2	1	2	2	1	2	1	1	1	2	2		3	2	2	2	1	2	2	2	2	2	1	2
1	3	1	8	8	12	12	1	3	1	2	1	2	1	2	2	2	2	2	2	1	1	1	1	2	2	2	2	1	2	2	2	1	1	1	1	2		3	2	2	2	2
1	9	2	88	88	88	88	1	3	1	2	1	2	1	2	2	2	2	2	2	1	2	2	1	2	2	2	2	2	2	2	2	1	2	1	2	2		3	2	2	2	2
1	3	1	4	4	88	6	1	3	8	2	8	8	8	8	8	8	8	8	8	8	8	8	8	8	8	8	8	8	8	8	8	8	8	8	8	8				8	8	2
1	1	1	8	8	5	12	1	3	1	2	1	2	1	2	2	2	2	2	1	2	2	2	2	2	1	2	2	2	2	1	2	1	1	1	1	2		3	2	2	2	2
1	1	2	88	7	88	12	1	3	2	2	1	2	1	1	1	2	2	1	8	1	1	1	1	2	1	2	2	2	2	2	2	1	1	1	2	2		1	2	2	2	2
1	1	1	6	6	12	12	1	3	2	2	1	2	1	2	1	2	1	2	2	1	2	1	1	2	1	2	1	2	2	2	2	2	2	1	2	2		1	2	2	2	2
1	1	2	5	6	12	6	1	1	2	2	1	2	2	2	2	2	2	2	2	1	2	2	2	2	1	2	2	2	2	2	2	1	2	1	2	2		3	2	2	2	2
1	2	1	88	10	88	18	2		1	2	1	2	2	2	1	2	2	2	2	1	2	2	1	1	1	2	2	1	2	2	2	1	1	1	2	2		2	2	2	2	8
1	1	2	3	4	10	12	1	1	2	2	1	2	1	1	2	2	2	2	2	1	2	1	1	2	1	2	1	2	2	1	2	1	1	1	2	2		4	2	2	2	1	2	1	2	2	2	2	2
1	3	2	6	6	12	12	1	1	2	2	2	1	1	2	1	2	2	2	2	1	1	1	2	2	2	2	2	2	2	2	2	1	2	1	2	2		1	2	2	2	2
1	3	1	6	7	12	12	1	3	2	2	2	2	1	2	2	2	2	1	2	2	2	2	2	2	2	2	2	2	2	2	1	2	1	2	2	2		3	2	2	2	2
1	1	1	16	4	16	12	1	3	1	2	1	2	1	2	1	2	2	1	2	2	2	2	2	2	2	2	2	2	2	2	2	2	2	2	2	2				2	2	1	2	2	2	2	2	2	2
1	3	1	0	6	12	3	1	3	2	2	1	2	1	2	1	2	2	2	2	1	2	1	1	2	1	2	2	2	2	2	2	1	1	1	2	2		4	2	2	2	8
1	1	2	12	12	12	12	1	3	1	2	1	2	2	1	1	1	1	1	2	1	2	2	1	2	2	2	2	1	2	2	2	1	1	1	2	2		3	2	2	2	2
1	3	1	88	5	88	12	1	3	2	2	2	2	2	2	2	2	2	2	2	1	2	2	1	2	1	2	2	2	2	2	1	2	1	1	2	2		3	2	2	2	2
1	1	2	3	3	4	5	1	3	2	2	1	2	1	2	1	1	2	2	2	1	2	1	1	2	2	2	1	2	2	1	2	1	1	1	2	2		3	1	2	2	2
1	1	2	2	5	12	12	1	3	2	2	1	2	1	2	2	2	1	2	2	1	2	1	1	2	1	2	1	2	2	2	2	1	1	1	2	2		3	2	2	2	1	1	2	2	2	2	2	2
1	1	2	6	6	6	88	1	3	2	2	2	2	2	2	2	2	2	2	2	1	1	1	1	2	2	2	1	2	2	2	2	1	2	1	2	2		3	2	2	2	1	2	2	2	2	2	2	2
1	3	2	5	5	17	12	2		2	2	1	1	1	2	2	2	2	1	2	1	2	2	2	2	1	2	1	2	2	2	2	1	1	1	2	2		1	2	2	2	2
1	2	1	3	3	8	12	1	3	2	2	1	2	2	2	2	2	2	2	2	1	2	1	2	2	1	2	1	2	2	2	2	1	2	1	2	2		3	2	2	2	2
1	1	2	6	12	14	88	1	1	2	2	2	2	1	2	1	2	2	2	2	1	2	2	1	2	2	2	2	2	2	2	2	1	1	1	2	2		2	2	2	2	1	1	1	1	2	2	2	2
1	2	2	0	7	12	12	1	3	2	2	1	2	2	2	2	2	1	2	2	1	2	1	1	1	2	2	2	1	2	2	2	1	1	1	2	2		3	2	2	2	2
1	1	2	4	8	12	18	1	1	2	2	1	1	2	2	2	2	2	2	2	1	1	2	2	2	2	2	1	1	2	2	2	1	1	1	2	2		3	2	2	2	1	2	2	1	2	2	2	2
1	9	2	88	12	88	88	1	3	2	2	1	2	1	1	2	2	2	1	2	1	2	2	1	2	2	2	2	2	2	2	2	1	2	1	2	2				2	2	8
1	3	1	6	6	6	88	1	3	2	2	1	2	2	2	2	2	2	1	2	1	2	1	1	2	1	2	2	2	2	2	2	1	1	1	2	2		3	2	2	2	2
1	1	1	12	12	12	12	1	3	2	2	1	2	1	2	1	1	2	1	2	1	2	1	1	2	1	2	1	2	2	2	1	1	1	1	2	2		2	2	2	2	2
1	1	1	6	7	9	12	1	3	2	2	1	2	1	2	1	2	2	2	2	1	1	1	1	2	1	2	2	2	2	2	2	1	2	1	2	2		3	2	2	2	1	2	2	1	2	2	2	2
1	3	2	8	8	8	6	1	3	2	2	1	2	1	2	2	2	2	2	2	1	2	1	2	2	2	2	1	2	2	2	2	1	2	1	2	2		3	2	2	2	2
1	1	1	8	8	12	12	1	3	2	2	1	2	2	1	2	2	2	1	2	1	1	2	2	2	2	2	1	2	2	2	1	1	2	1	2	2		2	1	2	2	2
1	1	1	7	12	12	12	2		1	2	1	2	1	2	1	2	2	2	2	1	2	2	1	2	1	2	2	1	2	2	2	2	1	1	2	2		3	2	1	1	2
1	3	2	8	8	3	12	1	3	2	2	1	2	1	2	1	2	2	2	2	1	2	2	2	2	2	2	2	2	2	2	2	1	2	2	2	2		1	2	2	2	1	1	2	2	2	2	2	2
1	3	2	6	6	6	12	1	3	2	2	1	2	2	2	2	2	2	2	2	1	2	2	2	2	2	2	1	2	2	2	2	2	2	2	2	2		3	2	2	2	2
1	3	2	8	8	8	12	1	3	1	2	1	2	1	2	1	1	2	2	2	1	2	1	1	1	1	2	1	2	2	1	1	1	1	1	2	2		3	2	2	2	1	1	1	1	2	2	2	2
1	2	2	88	88	12	88	1	3	2	2	1	2	1	2	1	1	1	1	2	1	2	1	1	2	1	2	1	1	2	2	2	1	1	1	1	2				2	2	2
1	2	1	14	14	18	88	1	1	2	2	1	2	1	2	1	2	2	2	2	1	1	2	2	2	2	2	2	2	2	2	2	1	2	1	2	2				2	2	1	2	2	2	2	2	2	2
1	2	1	88	88	88	88	1	3	2	2	1	2	1	2	2	2	2	2	2	8	8	8	8	8	8	8	8	8	8	8	8	8	8	8	8	8		3	2	2	2	1	2	2	2	2	2	1	2
1	3	2	5	5	15	10	1	3	2	2	1	2	2	2	2	2	2	2	2	1	2	2	1	2	1	2	1	2	2	2	2	1	2	1	2	2		2	2	2	2	8
1	3	1	3	3	7	8	1	3	2	2	1	2	2	2	1	2	1	1	2	1	2	2	1	2	2	2	2	2	2	2	2	1	2	1	2	2		3	2	2	2	2
1	1	2	0	4	12	88	1	3	2	2	1	2	2	2	1	2	2	2	2	1	2	1	1	2	1	2	1	2	2	2	2	2	1	1	2	2		4	2	2	2	2
1	9	1	6	6	6	88	1	3	1	2	1	2	1	2	1	2	2	2	2	1	1	2	1	2	2	2	1	1	2	2	2	1	2	1	2	2		6	2	2	2	2
1	9	1	6	6	8	12	1	3	2	2	1	2	1	2	1	2	2	2	2	1	2	1	1	2	1	2	1	1	1	2	2	1	1	1	2	2		2	2	2	2	2
1	1	2	6	7	8	18	1	3	2	2	1	2	1	2	2	2	2	2	2	1	2	2	2	2	2	2	2	2	2	2	2	2	2	1	2	2		2	1	2	2	2
1	3	1	3	3	12	12	1	3	2	2	1	2	1	2	2	2	2	2	2	1	2	2	2	2	2	2	2	2	2	2	2	2	2	1	2	2		2	2	2	2	8
1	3	1	88	12	88	88	1	3	2	2	1	2	1	2	2	8	8	8	8	8	8	8	8	8	8	8	8	8	8	8	8	8	8	8	8	2				8	8	8
1	3	1	4	4	5	12	1	3	2	2	1	2	1	1	2	2	2	1	2	1	2	2	1	2	1	2	1	1	2	2	2	1	2	1	2	2		3	2	2	2	1	2	2	2	2	2	2	2
1	1	2	88	7	7	7	1	8	2	2	2	2	2	2	2	2	2	2	2	1	2	1	1	2	2	2	1	2	2	2	2	2	2	1	2	2		2	2	2	2	2
1	3	1	12	12	12	88	1	3	2	2	1	2	1	2	2	2	2	2	2	1	2	2	1	2	2	2	2	2	2	2	2	1	2	1	2	2		3	2	2	2	2
1	3	1	7	7	10	88	1	3	2	2	1	2	1	2	1	2	2	1	2	2	2	1	1	2	1	2	1	2	2	1	2	1	1	1	2	2		2	2	2	2	2
1	3	1	5	5	7	12	1	3	2	2	1	2	1	2	2	2	2	2	2	1	2	2	1	2	2	2	2	2	2	2	2	1	1	1	2	2		2	2	2	2	2
1	1	2	15	15	8	12	1	3	2	2	1	2	1	2	2	2	2	2	2	1	2	1	1	2	1	2	2	2	2	2	2	1	2	1	1	2		3	2	2	2	2
1	1	2	8	8	12	8	1	3	2	2	1	2	1	2	2	2	2	2	2	1	2	1	1	2	1	2	2	2	2	2	2	1	2	1	2	2		2	2	2	2	2
1	1	2	12	12	12	12	1	3	2	2	1	2	2	1	2	2	2	2	2	1	2	2	1	2	1	2	1	2	2	1	2	1	2	1	2	2		3	2	2	2	2
1	1	1	9	8	12	8	1	3	2	2	1	2	1	2	2	2	2	2	2	1	1	1	1	2	2	2	2	1	2	2	2	1	2	1	2	2		3	2	2	2	2
1	3	1	88	88	88	88	1	3	2	2	1	2	1	2	2	2	1	1	2	1	2	1	1	2	2	2	1	2	2	2	2	1	2	1	1	2				2	2	8
1	3	1	10	10	12	12	1	3	2	2	1	2	1	1	2	2	2	1	2	2	1	2	2	2	1	2	2	2	2	2	2	2	2	2	2	2				2	2	8
1	3	2	10	10	10	12	1	2	2	2	1	2	1	1	1	2	2	2	2	1	2	1	2	2	1	2	2	2	2	2	2	1	2	1	2	2		4	2	2	2	1	2	2	2	2	2	2	2
1	3	1	5	6	12	12	1	3	2	2	1	1	2	2	2	2	2	2	2	1	2	2	1	2	1	2	1	2	2	2	2	1	2	1	1	2		3	2	2	2	1	2	1	2	2	2	2	2
1	3	1	88	6	88	6	2		2	2	1	2	1	2	1	2	1	1	2	1	2	2	2	2	1	2	2	2	2	2	2	2	1	1	2	2		2	2	2	2	8
1	1	2	8	88	8	88	1	3	2	2	1	2	2	1	1	2	2	2	2	1	1	1	1	2	2	2	1	2	2	2	2	1	1	1	2	2		3	2	2	2	2
1	3	2	5	5	5	6	1	3	2	2	8	8	1	2	1	2	2	2	2	2	2	2	2	2	2	2	1	2	2	2	2	1	2	2	2	2		2	2	2	2	2
1	3	2	24	12	24	12	1	1	1	2	1	1	1	2	1	2	2	1	2	1	2	1	1	2	1	2	2	2	2	2	2	1	1	1	1	2		2	2	2	2	2
1	3	1	7	7	88	7	2		2	2	1	2	1	2	1	2	2	2	2	1	2	2	1	2	2	2	2	2	2	2	2	1	2	1	2	2		2	2	2	2	8
1	1	2	7	8	7	8	1	3	2	2	1	2	1	2	1	2	2	1	2	1	2	1	2	2	2	2	1	1	2	2	2	1	2	1	2	2		2	2	2	2	2
1	3	1	3	88	14	88	1	3	2	2	1	2	1	2	2	2	2	2	2	1	2	2	2	2	2	2	1	1	2	2	2	1	2	1	1	2				2	2	2
1	1	2	6	6	88	7	1	1	1	1	1	2	2	1	1	2	2	2	2	1	2	2	1	1	1	2	2	2	2	2	2	1	2	1	2	2		3	2	2	2	1	1	2	2	2	2	2	2
1	3	1	3	6	12	12	1	3	2	2	1	2	1	2	2	2	2	2	2	1	2	1	1	2	1	2	2	2	2	2	2	1	1	1	2	2		1	2	2	2	2
1	2	1	1	3	8	14	1	3	2	2	1	1	1	1	2	2	2	2	2	1	2	1	1	1	1	2	1	2	2	2	2	1	1	1	1	2		5	2	2	2	2
1	3	2	3	3	12	18	1	3	2	2	1	2	1	2	1	2	1	2	2	2	1	2	2	2	2	2	2	2	2	2	1	2	2	2	2	2		1	2	2	2	2
1	1	2	6	6	12	10	1	1	2	2	2	2	2	2	1	1	1	2	2	1	2	2	2	2	2	2	2	2	2	2	2	2	2	2	2	2		2	1	2	2	1	1	1	1	2	2	2	2
1	3	1	3	3	12	4	1	3	2	2	1	2	1	2	1	2	2	2	2	1	2	1	1	1	1	2	1	2	2	2	2	1	1	1	2	2		3	2	2	2	2
1	1	2	10	12	10	15	1	1	2	2	1	1	1	2	1	2	2	2	2	1	2	2	1	2	1	2	2	2	2	2	2	2	1	1	2	2		7	1	1	2	2
1	3	1	6	6	9	9	1	3	2	2	1	2	2	2	2	2	2	2	2	1	2	1	2	2	1	2	2	2	2	2	2	1	2	1	2	2		7	2	2	2	2
1	1	1	88	12	17	12	1	3	2	2	1	2	2	2	1	2	2	2	2	2	2	2	1	2	2	2	2	1	2	2	2	2	2	2	2	2		3	2	2	2	2
1	1	2	12	7	12	12	1	3	1	2	1	2	1	2	1	2	2	1	2	1	2	2	1	2	1	2	2	2	2	2	2	1	2	1	2	2		3	2	2	2	2
1	3	2	12	3	12	3	1	3	2	2	1	2	1	2	2	2	2	2	2	2	2	2	2	2	1	2	2	2	2	2	2	1	2	1	2	2		1	2	2	2	8
1	3	1	6	8	12	24	1	3	2	2	1	2	1	2	1	2	2	2	2	1	2	2	2	2	2	2	1	2	2	2	1	1	2	1	2	2		2	2	2	2	2
1	2	1	12	88	14	88	1	3	2	2	1	2	2	2	2	1	1	2	2	1	2	1	1	2	1	2	1	1	2	2	2	1	1	1	2	2		4	2	2	2	1	2	2	1	2	2	2	2
1	3	2	6	6	6	7	1	3	2	2	1	2	2	2	1	2	2	2	2	1	2	1	1	2	2	2	2	2	2	2	2	1	2	1	2	2		3	2	2	2	2
1	3	1	3	3	12	18	2		2	2	2	2	1	2	2	1	1	2	2	1	2	1	1	1	1	2	1	2	2	2	1	1	1	1	2	2		2	2	2	2	2
1	9	2	8	8	8	4	1	3	2	2	1	2	2	2	1	2	1	2	2	1	2	1	1	2	2	2	2	2	2	2	2	1	2	1	2	2		2	2	2	2	2
1	3	1	3	3	8	16	1	3	1	2	1	2	2	2	2	2	1	1	2	1	2	1	1	1	1	2	2	2	2	2	2	1	2	1	2	2		6	2	2	2	1	1	2	2	2	2	2	2
1	1	2	6	7	12	10	1	3	1	2	1	2	2	2	2	2	2	2	2	1	2	1	1	1	1	2	1	2	2	1	2	1	2	1	2	2		4	2	2	2	2
1	3	2	12	12	12	88	2		2	2	2	2	2	2	2	2	2	2	2	1	2	1	1	2	1	2	1	2	2	2	2	1	1	1	1	2		2	2	2	2	2
1	1	1	6	6	8	12	1	3	1	2	1	2	1	1	1	1	1	2	2	1	1	2	1	2	1	2	1	1	2	1	2	1	2	1	2	2		8	2	2	2	1	2	2	1	2	2	2	2
1	1	1	4	12	8	24	2		2	2	1	2	1	2	2	2	2	2	2	1	2	1	1	2	1	2	1	1	2	1	2	1	2	1	2	2		1	2	2	1	1	1	2	2	2	2	2	2
1	1	1	1	8	12	1	1	3	2	2	1	2	1	2	2	2	2	2	2	1	2	2	2	1	1	2	1	1	2	1	1	1	1	1	2	2		3	2	2	2	1	1	1	2	2	2	1	2
1	3	2	6	6	18	12	1	3	1	2	1	2	2	2	1	2	2	2	2	1	2	2	2	2	1	2	2	2	2	2	2	1	2	1	2	2		4	2	2	2	2
1	1	2	6	7	12	12	1	1	2	2	1	2	2	2	2	2	2	1	2	1	2	1	1	2	1	2	1	2	2	1	2	1	1	1	1	2		4	1	2	1	1	2	2	2	2	2	2	2
1	3	1	12	12	12	24	1	3	2	2	1	1	2	2	1	2	2	2	2	1	1	1	1	2	2	2	1	1	2	2	2	1	1	1	2	2				2	2	2
1	1	1	8	8	1	12	1	3	2	2	1	2	1	2	1	2	2	2	2	1	2	1	1	2	1	2	1	1	2	2	2	1	1	1	2	2		2	1	2	2	2
1	1	2	6	6	13	8	1	3	1	2	1	2	1	2	1	2	1	2	2	1	2	2	2	2	2	2	2	2	2	2	1	2	2	2	1	2		2	2	2	2	1	1	2	2	2	2	2	1
1	3	1	3	4	6	12	1	3	2	2	1	2	1	1	1	2	1	2	2	1	2	2	1	1	2	2	1	2	2	2	2	2	2	1	2	2		4	1	2	2	8
1	1	1	7	8	12	8	1	3	2	2	1	1	2	2	2	2	2	2	2	1	2	1	1	2	1	2	2	2	2	2	2	1	1	1	2	2		4	2	2	2	1	1	1	1	2	2	2	2
1	3	1	8	8	8	88	1	3	2	2	1	2	1	2	2	2	2	2	2	1	2	2	1	2	2	2	2	1	2	2	2	2	1	1	2	2		1	2	2	2	2
1	1	1	8	8	12	12	1	3	2	2	1	2	2	2	1	2	2	2	2	1	2	2	1	2	2	2	2	2	2	2	2	1	1	1	2	2		3	2	2	2	2
1	3	2	7	12	8	12	2		1	2	1	2	1	2	2	2	2	1	2	1	2	2	2	1	1	2	1	2	2	1	2	1	1	1	1	2		1	1	2	2	2
1	1	1	9	88	88	24	1	3	2	2	1	2	1	2	2	2	2	2	2	1	2	1	1	2	1	2	2	1	2	1	2	1	1	1	2	2		3	2	2	2	1	2	2	2	2	2	2	2
1	3	1	6	6	6	6	1	3	2	2	1	1	2	1	1	2	2	1	2	1	2	1	1	2	2	2	2	2	2	2	2	1	1	1	2	2		4	2	2	2	2
1	1	2	9	6	9	12	1	3	2	2	1	2	1	2	2	2	2	2	2	1	2	1	1	1	1	2	2	2	2	2	2	1	2	1	2	2		8	1	2	2	2
1	3	1	88	7	8	12	1	3	2	2	1	2	1	1	1	2	1	1	2	1	2	2	1	2	1	2	2	2	2	2	2	1	1	1	2	2		3	2	2	2	2
1	1	2	6	6	8	88	1	3	2	2	1	2	2	2	1	2	2	2	2	1	2	1	1	2	1	2	1	2	2	1	2	1	1	1	2	2		3	2	2	1	1	2	2	2	1	2	2	2
1	9	1	6	10	12	12	1	3	2	2	1	1	1	1	1	1	2	1	2	1	2	1	1	1	2	2	1	1	2	2	2	1	1	1	2	2		2	2	2	2	2
1	1	2	88	88	88	88	1	3	2	2	1	2	1	2	1	2	2	2	2	1	2	2	2	2	1	2	2	2	2	2	2	2	2	2	2	2		8	2	2	2	2
1	3	1	88	6	12	7	2		2	2	1	2	1	2	2	2	2	2	2	1	2	2	1	2	1	2	2	2	2	2	1	2	1	1	2	2		3	2	2	2	2
1	3	1	3	3	12	18	1	3	2	2	1	2	1	2	1	2	2	2	2	1	2	1	1	1	1	2	1	2	2	2	2	1	2	1	2	2		2	2	2	2	2
1	1	1	8	6	9	12	1	3	2	2	1	2	1	2	1	1	1	1	2	1	2	2	1	2	1	2	1	2	2	1	2	1	1	1	2	2		3	1	2	2	1	1	1	1	2	2	1	2
1	1	1	4	7	24	12	1	3	2	2	1	2	2	2	1	2	2	1	2	1	2	2	1	1	2	2	1	2	2	2	2	1	1	1	2	2		3	2	2	2	8
1	3	2	6	6	12	8	1	3	2	2	1	2	1	2	2	2	2	2	2	1	2	2	1	2	2	2	2	2	2	2	2	1	2	1	2	2		3	2	2	2	8
1	3	1	5	5	12	12	1	3	2	2	1	2	1	2	2	2	2	2	2	1	2	2	1	2	2	2	1	2	2	2	2	1	1	1	2	2		3	2	2	2	2
1	2	2	88	88	6	88	1	3	2	2	2	2	2	2	1	2	2	2	2	1	2	2	1	2	2	2	2	2	2	2	2	2	2	1	2	2		2	2	2	2	8
1	3	2	9	9	12	12	1	3	1	2	1	2	1	2	2	2	2	2	2	1	2	2	2	2	2	2	2	2	2	2	2	2	2	2	2	2		2	2	2	2	1	1	2	2	2	2	1	2
1	1	1	5	7	10	12	1	3	2	2	1	2	1	1	1	2	2	2	2	1	2	2	1	2	2	2	1	2	2	1	2	1	1	1	2	2		3	2	2	2	1	1	2	2	2	2	2	2
1	1	1	6	8	12	12	1	1	2	2	2	2	1	2	1	2	2	2	2	1	2	2	1	2	1	2	1	1	2	2	1	1	2	1	2	2		2	2	2	2	2
1	3	1	8	7	12	8	1	3	2	2	1	2	1	2	2	2	2	2	2	1	2	2	1	2	1	2	1	1	2	2	2	1	2	1	2	2		2	2	2	2	2
1	3	1	7	12	7	15	1	2	2	2	1	2	2	2	1	2	2	2	8	1	2	2	1	2	2	2	2	2	2	2	2	1	2	1	2	2		2	2	2	2	2
1	1	1	12	88	12	12	1	3	1	2	1	2	1	2	2	2	2	2	8	1	2	1	1	2	1	2	1	2	2	2	2	1	2	1	2	2		3	2	2	1	2
1	3	1	4	4	10	7	1	3	1	2	1	2	2	2	2	2	2	2	2	1	2	1	1	2	1	2	1	2	2	2	2	1	1	1	2	2		5	2	2	2	2
1	2	1	8	5	12	12	1	3	2	2	1	2	1	2	1	2	2	1	2	1	2	1	1	1	1	2	2	2	2	1	2	1	1	1	2	2		3	2	2	2	2
1	3	2	12	7	12	18	1	3	2	2	2	2	1	2	1	2	2	2	2	1	2	2	2	2	2	2	1	2	2	2	2	1	2	1	2	2		2	1	2	2	1	1	1	2	2	2	2	2
1	1	2	7	7	12	16	1	3	2	2	2	2	1	2	1	2	1	2	2	1	2	2	1	2	1	2	2	2	2	1	2	1	2	1	2	2		3	2	2	2	2
1	1	2	10	10	10	15	1	2	1	2	1	2	1	2	1	1	2	2	2	1	2	2	1	2	1	2	1	1	2	2	2	1	2	1	1	2		2	2	2	2	2
1	3	2	12	88	12	88	2		2	2	1	2	1	2	1	2	2	1	2	1	1	2	1	2	1	2	1	2	2	2	2	2	1	1	2	2		3	2	2	2	8
1	1	2	2	5	12	6	2		2	2	1	2	1	2	2	2	2	1	2	1	2	2	2	2	1	2	1	2	2	1	1	1	1	1	2	2		3	2	2	2	2
1	3	1	6	6	6	88	1	3	2	2	1	2	2	2	2	2	2	2	2	1	2	2	2	2	2	2	2	2	2	2	2	2	2	1	2	2		3	2	2	2	2
1	1	1	88	88	8	18	1	3	2	2	1	2	1	2	2	2	2	2	2	1	2	2	2	2	1	2	2	2	2	2	2	2	2	1	2	2		2	2	2	2	2
1	3	1	4	4	6	12	1	3	2	2	1	2	2	2	2	2	2	2	2	1	2	1	2	2	1	2	2	2	2	2	2	1	1	1	2	2		3	2	2	2	2
1	1	2	12	7	12	12	1	3	2	2	1	2	1	1	1	2	2	1	2	1	2	2	2	2	1	2	1	2	2	2	2	1	1	1	2	2		5	2	2	2	2
1	3	1	88	88	88	88	1	3	2	2	1	2	1	2	1	2	2	2	2	1	2	2	2	2	2	2	2	2	2	2	2	1	2	2	2	2		3	2	2	2	2
1	3	2	6	6	9	14	1	3	2	2	1	2	2	2	1	2	2	2	2	1	1	1	2	2	2	2	1	2	2	2	2	1	2	1	2	2		3	2	2	2	2
1	1	1	8	12	12	18	1	3	2	1	1	1	1	1	1	2	2	1	2	1	2	2	1	2	2	2	2	2	2	2	2	1	2	1	2	2		8	2	2	2	1	1	2	2	2	2	2	2
1	3	1	6	88	88	88	1	3	2	2	1	2	2	2	2	2	2	2	2	1	2	2	2	2	1	2	2	2	2	2	2	2	1	2	2	2		1	2	2	2	2
1	1	2	88	88	88	88	1	1	2	2	2	2	1	2	2	2	2	2	2	1	2	2	2	2	1	2	2	1	2	2	2	1	2	1	2	2		2	2	2	2	2
1	1	1	7	7	12	12	1	3	2	2	1	2	1	2	2	2	1	2	2	1	2	2	1	1	1	2	1	1	2	2	1	2	1	1	2	2		3	2	2	2	1	2	2	1	2	2	2	2
1	1	1	12	12	12	7	1	3	2	1	1	2	1	1	2	2	2	2	1	1	2	1	1	1	1	2	1	2	2	2	2	2	2	1	1	2		8	2	2	2	1	2	2	2	1	2	2	2
1	3	1	88	4	8	88	1	3	1	2	1	2	1	2	2	2	2	2	2	1	2	2	1	2	1	2	2	1	2	2	2	1	2	1	2	2		5	2	2	2	2
1	3	2	3	3	4	12	1	3	2	2	1	2	1	2	2	2	2	2	2	1	1	1	1	2	1	2	2	1	2	2	2	1	1	1	1	2		5	2	2	2	2
1	3	1	6	6	4	12	1	3	1	2	1	2	1	2	2	2	2	2	2	8	8	8	8	8	8	8	8	8	8	8	8	8	8	8	8	8		8	2	2	2	2
1	1	1	5	5	13	20	1	3	2	2	1	2	2	2	2	2	2	2	2	1	2	2	1	2	1	2	1	1	2	2	2	1	1	1	2	2		3	2	2	2	1	1	2	2	2	2	2	2
1	3	1	88	5	7	8	2		2	2	1	2	1	2	2	2	2	1	2	1	2	1	1	2	2	2	1	2	2	2	2	1	1	1	2	2		3	2	2	2	2
1	1	2	4	5	14	8	1	3	1	2	1	2	2	2	2	2	2	2	2	1	2	2	2	2	1	2	2	2	2	2	2	1	1	1	1	2		2	2	2	2	2
1	2	1	88	12	88	88	2		2	2	1	2	1	1	2	2	2	2	2	1	2	1	2	2	2	2	1	1	2	2	2	1	1	1	2	2		1	2	2	2	2
1	3	2	6	12	12	7	1	3	2	2	1	2	1	1	2	2	2	2	2	1	2	1	1	1	1	2	1	2	2	1	2	1	2	1	2	2		3	2	2	2	1	1	1	2	2	2	2	2
1	1	1	5	5	12	12	1	3	2	2	1	2	1	2	1	2	1	2	2	1	2	1	1	2	1	2	2	1	2	1	2	1	1	1	2	2		3	2	2	2	1	2	2	2	1	2	2	2
1	3	1	12	10	12	10	2		2	2	1	2	1	2	2	2	2	2	2	1	2	1	2	2	2	2	2	2	2	2	2	1	2	1	1	2		2	2	2	2	2
1	3	2	12	5	12	24	1	3	2	2	1	2	1	2	1	2	2	2	2	1	2	1	1	1	1	2	1	1	2	2	2	1	1	1	2	2		3	2	2	2	2
1	3	2	8	8	9	12	1	1	2	2	1	2	2	2	1	2	2	1	2	1	2	2	2	2	1	2	2	2	2	2	2	1	2	1	1	2		2	2	2	2	2
1	3	2	8	8	8	12	1	1	2	2	2	2	1	2	1	2	2	2	2	1	2	2	2	2	2	2	2	2	2	2	2	1	2	1	2	2		3	2	2	2	2
1	3	2	6	5	6	88	1	3	1	2	2	2	1	2	2	2	2	2	2	1	2	2	2	2	1	2	2	2	2	2	2	2	1	2	2	2		1	2	2	2	2
1	9	2	88	88	3	12	1	3	1	2	1	2	2	2	2	2	2	2	2	2	2	1	2	2	2	2	2	1	2	2	2	1	2	1	2	2		1	2	1	2	8
1	3	1	6	7	6	10	1	3	2	2	2	2	1	2	1	2	2	2	2	1	2	2	1	2	1	2	1	2	2	2	2	1	1	1	2	2		3	2	2	2	2
1	1	1	4	6	12	15	1	3	1	2	1	2	2	2	1	2	2	2	1	1	2	1	1	2	1	2	2	1	2	2	2	1	1	1	2	2		5	1	2	1	2
1	2	2	1	3	6	12	1	3	2	2	1	2	1	2	1	2	1	1	2	1	1	1	1	1	2	1	2	1	2	2	2	1	1	1	2	2		2	1	2	2	2
1	3	2	8	12	9	12	1	3	2	2	1	2	1	2	2	2	2	2	2	1	2	1	1	2	2	2	2	2	2	2	2	1	2	1	2	2		3	2	2	1	2
1	1	2	3	5	12	10	1	3	2	2	1	2	2	1	1	1	1	1	2	2	2	1	1	2	1	2	1	2	2	2	1	1	1	1	2	2		3	2	2	2	2
1	3	1	7	12	6	8	1	3	2	2	1	2	1	2	2	2	2	1	2	1	2	1	2	2	1	2	1	2	2	2	2	2	1	2	1	2		3	2	2	2	8
1	3	2	8	8	8	8	1	3	1	2	1	2	1	2	2	2	2	2	2	1	2	1	2	2	1	2	1	2	2	2	2	1	1	1	1	2		4	2	2	2	2
1	3	2	88	8	88	88	1	3	2	2	1	2	1	2	1	2	2	2	2	1	2	2	1	2	1	2	1	2	2	2	2	1	2	1	2	2		3	2	2	2	8
1	3	1	5	5	12	12	1	3	1	2	1	1	1	2	1	2	2	2	2	2	2	2	1	2	2	2	2	1	2	2	2	1	1	1	2	2		1	2	2	2	2
1	1	2	3	4	88	6	1	1	2	2	1	2	2	2	1	1	2	2	2	2	2	2	2	2	2	2	2	2	2	2	2	2	2	2	2	2				2	2	2
1	3	2	88	88	88	88	1	3	1	2	1	1	2	2	1	1	2	2	2	1	2	2	1	1	2	2	2	2	2	2	2	1	2	1	2	2		1	2	2	2	2
1	3	1	4	88	12	88	1	3	1	2	1	2	2	1	1	2	1	1	2	1	1	1	1	2	1	2	2	2	2	1	2	1	2	1	2	2		6	2	2	2	2
1	3	2	88	88	88	9	1	3	2	2	1	2	1	2	2	2	2	2	2	1	2	1	1	1	2	1	1	1	2	2	2	1	2	1	2	2		2	2	2	2	2
1	3	2	88	3	12	10	1	3	2	2	2	1	1	8	1	2	1	1	2	1	1	2	1	2	1	2	1	2	2	2	2	1	1	1	1	2		2	2	2	2	1	1	2	2	2	2	2	2
1	1	1	4	5	12	88	1	3	1	2	1	2	1	2	2	2	2	1	2	1	2	1	1	1	2	2	2	1	2	2	2	1	1	1	2	2		2	2	2	2	2
1	3	2	6	6	6	6	1	3	2	2	1	2	1	2	1	2	2	2	2	1	2	1	1	2	2	2	1	2	2	2	2	1	2	1	2	2		2	2	2	2	1	2	2	2	2	2	2	2
1	1	2	4	7	12	18	1	3	2	2	1	2	2	2	1	2	2	2	2	1	2	1	2	1	1	2	1	2	2	2	2	1	2	1	2	2		1	1	2	2	1	2	2	2	2	2	2	2
1	3	1	6	6	12	12	1	3	2	2	2	2	1	2	2	1	1	1	2	1	2	2	1	2	1	2	1	1	2	2	2	1	2	1	2	2		3	2	2	2	2
1	1	2	12	6	12	12	1	3	2	2	1	2	1	2	2	2	2	1	2	1	2	1	1	2	2	2	2	2	2	2	2	1	2	1	2	2		4	2	2	2	1	2	1	1	2	2	2	2
1	1	1	7	7	8	8	1	3	2	2	1	2	1	1	2	2	2	2	2	1	2	1	2	2	1	1	1	2	2	2	1	1	1	1	2	2		3	2	2	2	1	1	1	2	2	2	2	2
1	1	2	3	6	6	12	1	3	2	2	1	2	2	2	1	2	1	1	2	1	2	2	2	1	1	2	1	1	2	2	2	1	2	1	1	2		5	2	2	2	1	1	2	2	1	2	2	2
1	3	2	7	8	8	12	1	3	1	2	1	2	1	2	2	2	2	2	2	1	2	2	2	2	2	2	2	2	2	2	2	2	2	2	2	2		1	2	2	2	8
1	9	2	3	3	18	88	1	3	2	2	1	2	1	2	2	2	2	2	2	1	2	1	1	2	2	2	1	2	2	2	2	1	1	1	2	2		3	2	2	2	2
1	1	1	3	3	12	24	1	3	2	2	1	2	1	1	2	2	2	1	2	1	2	1	1	2	1	2	2	2	2	2	2	1	2	1	2	2		2	2	2	2	2
1	3	2	12	12	12	12	1	3	2	2	1	2	1	2	2	2	2	2	2	1	2	2	1	2	2	2	1	1	2	1	2	1	2	1	2	2		1	2	2	2	2
1	3	1	0	8	0	8	2		2	2	1	2	1	1	2	2	2	2	2	1	8	8	8	8	8	8	8	8	8	8	8	1	2	2	2	2		2	2	2	2	2
1	1	2	88	9	88	88	1	3	2	2	1	2	1	1	2	2	2	1	2	1	2	1	1	2	1	2	1	2	2	2	2	1	1	1	1	2		1	2	2	2	2
1	3	2	4	4	7	12	1	3	2	2	1	2	1	2	2	2	2	2	2	1	2	2	1	2	1	2	1	1	2	2	2	1	1	1	2	2		3	2	2	2	8
1	1	2	7	8	12	7	1	3	1	2	1	2	1	2	2	1	2	1	2	2	2	1	1	2	2	2	1	2	2	1	1	1	1	1	2	2		3	2	2	2	1	1	2	2	2	2	2	2
1	1	2	12	12	13	88	1	3	1	2	2	1	2	2	2	2	2	2	2	1	2	1	1	2	2	2	2	1	2	2	2	1	1	1	2	2		3	2	2	2	1	2	1	2	2	2	2	2
1	1	1	10	10	4	12	1	3	2	2	1	2	2	2	1	2	2	1	2	1	2	1	2	2	1	2	2	2	2	2	2	1	2	1	2	2		4	2	2	2	2
1	1	1	5	3	12	7	1	3	2	2	1	2	1	1	1	1	1	2	2	1	2	1	1	1	1	2	1	1	2	2	1	1	1	1	2	2		3	2	2	2	1	1	1	1	2	2	2	2
1	3	1	10	11	12	88	1	3	2	2	1	2	1	1	2	2	2	2	2	1	2	1	1	2	2	2	1	2	2	2	2	1	1	1	2	2		4	2	2	2	2
1	3	1	5	5	5	6	1	3	2	2	2	2	1	2	2	2	2	2	2	1	1	2	1	2	1	2	1	1	2	2	2	1	1	1	2	2		2	2	2	2	1	1	2	2	2	2	2	2
1	2	1	0	0	12	17	1	3	2	2	1	2	2	1	2	2	2	2	2	1	2	2	1	2	1	2	1	2	2	2	2	1	2	1	2	2		6	2	2	2	2
1	2	1	12	12	12	18	1	3	1	2	1	2	1	2	8	2	2	2	2	8	8	8	8	8	8	8	8	8	8	8	8	8	8	8	8	8				8	8	8
1	1	1	1	1	12	12	1	3	2	2	1	2	1	2	2	1	2	2	2	1	2	2	2	2	1	2	2	1	2	2	2	2	2	1	2	2		1	2	2	2	2
1	2	2	13	3	12	12	1	3	2	2	1	2	2	2	1	2	2	2	2	1	2	2	1	2	1	2	1	2	2	2	2	2	2	1	2	2				2	2	2
1	1	1	88	88	18	6	1	1	2	2	1	2	2	2	2	2	2	2	2	1	2	2	2	2	1	2	2	2	2	2	2	1	2	1	2	2		3	2	2	2	2
1	3	1	5	5	8	8	1	3	2	2	1	2	1	2	1	2	1	2	2	1	2	2	1	1	1	2	1	2	2	2	2	1	1	1	2	2		2	2	2	2	2
1	1	1	6	6	10	12	1	3	2	2	1	2	1	2	2	2	2	2	2	1	2	1	2	2	2	2	1	2	2	2	2	1	2	1	2	2		2	2	2	2	1	2	1	2	2	2	2	2
1	2	1	3	3	12	7	1	3	2	2	1	2	1	2	1	2	2	2	2	1	2	1	1	2	1	2	1	2	2	2	2	1	1	1	2	2		3	1	2	2	1	2	2	2	2	2	2	2
1	3	2	9	9	12	17	1	3	2	2	1	2	1	2	2	2	2	2	2	1	2	2	2	2	2	2	2	2	2	2	2	2	2	2	2	2		3	2	2	2	8
1	2	1	10	12	90	24	1	3	2	2	1	2	1	2	1	2	2	2	2	1	2	1	1	2	2	2	8	2	2	2	2	1	2	1	2	2		1	2	2	2	2
1	3	2	8	3	12	18	1	3	2	2	1	1	2	1	2	2	2	1	2	1	1	1	1	2	2	2	1	2	2	2	2	1	2	1	2	2		4	2	2	2	2
1	3	2	88	3	3	3	1	3	2	2	1	2	8	2	2	2	2	1	2	8	8	8	8	8	8	8	8	8	8	8	8	8	8	8	8	2		8	2	2	2	2
1	1	2	9	9	9	12	1	3	1	2	1	2	2	2	2	2	2	2	2	1	2	2	2	2	2	2	2	2	2	2	2	1	2	1	2	2				2	2	2
1	1	1	88	88	88	88	1	3	2	2	1	2	2	2	1	2	2	2	2	1	2	1	1	2	2	2	1	2	2	2	2	1	1	1	2	2		3	2	2	2	2
1	3	2	88	88	88	88	1	3	2	2	1	2	1	2	2	2	2	2	2	1	2	1	1	2	1	2	2	2	2	2	2	1	2	1	2	2		1	2	2	2	2
1	3	1	12	12	12	12	1	3	2	2	1	2	1	2	2	2	2	2	2	2	2	2	2	2	2	2	2	2	2	2	2	2	2	2	2	2		2	1	2	2	2
1	3	1	6	7	8	18	1	3	2	2	1	2	1	2	1	2	2	2	2	2	8	8	2	8	2	8	8	8	2	8	8	2	8	2	8	8		4	2	2	2	1	1	1	2	2	2	2	2
1	1	1	12	7	12	7	1	1	1	2	1	2	2	2	1	2	1	1	2	1	2	1	1	2	2	2	2	2	2	2	2	1	2	1	1	2		4	2	2	2	2
1	3	2	88	88	88	88	2		2	2	1	2	1	2	1	1	2	2	2	1	2	2	1	2	2	2	2	2	2	2	2	1	2	2	2	2		5	2	2	2	2
1	3	2	88	6	12	12	1	3	2	2	1	2	1	2	2	2	2	2	2	1	2	2	2	2	2	2	2	2	2	2	2	2	2	2	2	2		1	2	2	2	2
1	3	1	12	12	12	88	1	3	2	2	1	2	1	2	1	2	2	2	2	1	2	1	1	2	2	2	2	2	2	2	2	1	1	1	2	2		2	2	2	2	2
1	3	1	12	12	12	12	1	3	2	2	1	2	2	2	1	2	2	2	2	1	2	1	1	2	2	2	1	2	2	2	2	1	2	1	2	2		3	2	2	2	2
1	1	2	7	7	18	7	1	3	2	2	1	2	1	2	1	2	2	2	2	1	2	1	1	2	2	2	1	2	2	2	2	1	2	1	2	2		3	2	2	2	2
1	2	2	6	7	12	6	1	3	2	2	1	2	1	2	2	2	2	1	2	1	2	1	2	1	1	2	1	2	2	2	2	1	1	1	2	2				2	2	2
1	3	1	7	12	8	8	1	3	2	2	2	2	1	2	2	2	2	2	8	1	2	1	1	2	1	2	2	2	2	2	2	1	2	1	2	2		2	2	2	2	2
1	1	2	8	8	8	12	1	3	2	2	2	1	2	2	2	2	2	2	2	1	2	2	1	2	2	2	2	2	2	2	2	1	2	1	2	2		1	2	2	2	2
1	2	2	2	5	24	5	1	3	2	2	1	2	2	2	1	2	2	2	2	1	2	1	1	2	1	2	1	1	2	2	2	1	1	1	2	2		3	2	2	2	2
1	3	1	6	6	6	12	2		1	2	1	1	1	1	2	2	2	1	2	1	1	1	1	2	1	2	1	2	2	2	2	2	1	1	2	2				2	2	1	2	2	1	2	2	2	2
1	3	2	5	7	8	12	1	3	2	2	1	2	1	2	2	1	2	2	2	2	2	1	1	2	1	2	1	2	2	2	1	1	2	1	2	2		3	2	2	2	2
1	1	1	5	8	12	12	1	3	2	2	1	2	1	2	2	2	2	2	2	1	2	2	1	2	1	2	1	2	2	2	1	1	1	1	2	2		3	2	2	2	2
1	3	2	0	3	18	8	1	3	2	2	1	2	1	2	1	2	1	2	2	1	2	1	1	2	1	2	2	2	2	2	2	1	1	1	2	2		2	2	2	2	8
1	1	1	12	13	12	16	1	3	2	2	1	2	1	2	2	1	2	2	2	1	2	1	2	2	1	2	2	2	2	2	2	1	2	1	2	2		4	2	2	2	2
1	1	1	4	4	12	6	1	3	2	2	1	2	1	2	2	2	2	1	2	1	2	1	1	2	1	2	2	2	2	2	2	1	2	1	1	2		3	2	2	2	1	1	1	2	2	2	1	2
1	3	2	6	8	6	12	1	3	2	2	1	2	1	2	1	2	2	1	2	1	2	1	1	1	2	2	2	1	2	2	2	1	1	1	2	2		5	2	2	2	1	2	2	2	2	2	2	2
1	3	1	6	8	6	88	1	3	2	2	1	2	1	2	2	2	2	2	2	1	2	2	1	2	2	2	2	2	2	2	2	1	1	1	2	2		7	2	2	2	2
1	3	1	88	88	88	88	1	3	2	2	1	2	1	2	1	2	2	2	2	1	1	2	1	2	2	2	2	2	1	2	2	2	2	1	2	2		2	2	2	2	1	2	1	2	2	2	2	2
1	1	1	8	8	12	12	1	3	2	2	1	2	1	2	2	2	2	2	2	1	2	2	2	2	2	2	2	2	2	2	2	1	2	2	2	2		3	2	2	2	2
1	1	2	8	8	8	18	1	3	2	2	1	2	1	2	1	2	2	2	2	1	2	1	1	2	1	2	1	2	2	2	2	1	2	1	2	2		3	2	2	2	2
1	3	2	6	6	12	12	1	3	2	2	1	2	1	2	1	2	2	2	2	1	2	1	1	2	1	2	1	2	2	2	2	1	1	1	1	2		5	2	8	8	2
1	3	1	18	18	18	12	1	3	2	2	1	2	2	2	1	2	2	2	2	1	2	1	1	1	1	2	1	1	2	2	2	1	2	1	1	2		2	2	2	2	2
1	3	2	88	5	7	12	1	3	1	2	2	2	1	1	1	2	2	2	2	1	2	2	2	2	1	2	1	2	2	2	2	2	1	2	2	2		1	2	1	2	2
1	9	1	16	16	88	16	1	1	2	2	1	2	1	2	1	2	1	2	2	1	1	1	1	2	1	2	2	2	2	2	2	1	2	1	2	2		2	1	2	2	1	1	2	2	2	2	2	2
1	1	1	13	88	88	88	1	3	2	2	1	2	1	2	1	2	1	1	2	1	2	2	2	2	1	2	2	2	2	2	2	1	2	1	2	2		3	2	2	2	2
1	1	1	12	15	14	17	1	3	1	2	1	2	2	2	1	2	2	1	2	1	2	1	1	1	1	2	1	2	2	2	1	1	1	1	2	2		8	1	2	2	1	2	2	1	2	2	2	2
1	3	1	4	4	7	7	1	3	2	8	1	2	1	2	2	2	2	2	2	1	2	2	1	2	1	2	2	2	2	2	2	1	2	1	2	2		3	2	2	2	1	2	1	2	2	2	2	2
1	2	2	6	6	6	10	1	3	1	2	1	2	1	2	1	1	2	2	2	1	2	1	1	2	1	2	1	2	2	2	2	2	2	1	2	2		2	1	2	2	1	2	2	1	2	2	2	2
1	1	1	3	3	12	13	1	3	2	2	1	1	1	1	1	1	1	1	2	1	2	2	1	2	2	2	1	2	2	2	2	2	1	1	2	2		8	2	2	2	2
1	3	2	3	3	3	88	1	8	2	2	1	2	2	2	2	2	1	2	2	1	2	1	1	2	2	2	2	2	2	2	2	1	2	1	2	2		2	2	2	2	2
1	3	2	5	8	12	12	1	3	2	2	1	2	1	2	1	2	2	2	2	1	2	1	1	1	2	2	1	2	2	1	2	1	2	1	2	2				2	2	2
1	3	1	8	9	12	9	1	3	2	2	1	2	1	2	2	2	2	2	2	1	2	1	1	2	1	2	1	1	2	2	1	1	1	1	2	2		3	2	2	2	8
1	1	2	6	6	8	12	1	3	2	2	1	2	1	2	1	2	2	2	2	1	2	2	1	2	1	2	2	2	2	2	2	1	2	1	2	2				2	2	2
1	3	1	12	12	13	12	1	3	2	2	2	2	1	2	2	2	2	2	2	1	2	2	2	1	1	2	2	2	2	2	2	1	1	1	2	2		3	2	2	2	2
1	3	1	8	9	13	18	1	3	1	2	1	2	1	2	1	2	2	2	2	1	2	2	1	1	1	2	2	2	2	2	2	1	2	1	2	2		3	2	2	2	8
1	1	1	7	12	12	24	1	3	2	2	1	2	1	2	1	2	2	2	2	1	2	1	1	2	2	2	1	1	2	2	2	1	1	1	2	2		4	1	2	2	1	1	1	2	2	2	2	2
1	3	1	88	12	15	12	1	3	2	2	1	2	2	2	2	2	2	2	2	1	2	2	1	2	1	2	2	2	2	2	1	2	2	1	2	2		3	2	2	2	2
1	1	2	88	11	88	8	2		2	2	2	2	1	2	1	2	2	2	2	1	2	2	2	2	2	2	2	2	2	2	2	2	2	2	2	2		1	2	2	2	1	2	2	2	2	2	1	2
1	1	2	6	7	8	6	1	3	2	2	1	2	1	2	2	2	2	2	2	1	2	1	2	1	2	2	1	1	2	2	2	1	2	1	2	2		4	2	2	2	2
1	3	1	88	5	12	12	1	3	2	2	1	2	1	2	2	2	2	2	2	1	2	1	1	2	1	2	1	2	2	2	2	1	1	1	2	2		4	2	2	2	2
1	1	1	6	6	12	12	1	3	2	2	1	2	1	1	1	2	1	2	2	1	2	2	1	1	2	2	2	1	2	2	2	1	2	1	2	2		2	2	2	2	2
1	3	1	7	4	7	5	1	3	1	2	1	2	1	2	2	2	2	2	2	1	2	1	1	2	1	2	1	2	2	1	2	1	2	1	2	2				1	1	2
1	3	1	3	3	5	88	1	3	2	2	1	2	2	2	1	2	2	2	2	1	2	1	2	2	2	2	1	2	2	1	2	1	2	1	2	2		3	2	2	2	2
1	1	1	14	5	14	14	1	3	1	2	1	2	2	1	1	2	2	1	2	1	2	1	1	2	2	2	1	2	2	2	2	1	2	1	2	2		3	2	2	2	2
1	3	1	4	5	18	12	1	3	1	2	1	2	2	2	2	2	2	2	2	1	2	2	2	2	1	2	2	2	2	1	2	1	2	1	2	2		3	2	2	2	1	1	2	2	2	2	2	2
1	3	2	88	88	6	24	1	3	2	2	1	2	2	2	2	2	2	2	2	1	2	2	1	2	2	2	2	2	2	2	2	1	2	1	2	2		3	2	2	2	2
1	3	2	5	5	7	7	1	3	1	2	1	2	1	2	2	2	2	2	2	1	2	2	1	2	2	2	1	2	2	2	2	2	1	1	2	2		5	2	2	2	2
1	1	1	8	6	9	12	1	3	2	2	1	2	1	2	2	1	2	1	2	1	2	2	1	2	1	2	1	2	2	2	2	1	2	1	2	2		2	2	2	2	1	1	2	2	2	2	2	2
1	9	2	6	6	12	88	1	2	2	2	2	2	1	2	2	2	2	2	2	1	2	1	2	2	2	2	2	2	2	2	1	1	2	1	2	2		2	2	2	2	2
1	3	1	8	8	8	88	1	3	2	2	1	2	1	2	2	2	2	2	2	1	2	1	2	2	2	2	1	2	2	2	2	1	2	1	2	2		2	2	2	2	2
1	3	1	24	8	24	16	2		1	2	1	2	1	2	2	2	2	2	2	1	1	1	1	2	1	2	1	1	2	2	2	1	1	1	2	2		3	2	2	2	2
1	3	1	88	88	12	88	1	1	2	2	1	2	1	2	2	2	2	2	2	1	1	2	1	2	1	2	1	2	2	2	1	2	1	1	2	2		4	2	2	2	2
1	3	2	0	3	12	15	1	3	2	2	1	2	2	2	1	2	2	2	2	1	2	1	1	2	1	2	1	2	2	2	2	2	1	1	1	2		4	2	2	2	8
1	3	1	88	88	88	88	1	3	2	2	1	2	1	2	1	1	1	2	2	1	2	1	1	1	1	2	1	1	2	2	1	1	2	1	1	2		3	2	2	2	8
1	3	1	3	7	3	7	1	3	2	2	1	2	1	1	1	2	1	1	2	1	1	1	1	2	1	2	1	2	2	2	2	1	2	1	2	2		3	2	2	2	2
1	3	1	4	5	9	8	1	3	1	2	1	2	2	2	1	2	1	1	2	1	2	1	1	2	2	2	1	2	2	1	2	1	1	1	2	2		2	2	2	2	2
1	1	1	0	12	12	14	1	3	2	2	1	2	2	2	1	2	1	1	2	1	2	2	2	2	1	2	2	2	2	2	2	2	2	1	2	2		3	2	2	2	2
1	1	1	88	12	12	12	1	3	2	2	1	2	2	2	2	2	2	2	2	1	2	2	1	2	1	2	2	1	2	2	2	1	1	1	2	2		3	2	2	2	2
1	1	2	10	12	10	88	1	3	1	1	1	2	1	1	2	1	1	1	2	2	2	2	2	2	1	2	2	2	2	2	2	1	1	1	2	2		3	2	2	1	1	2	2	2	2	2	2	2
1	3	2	7	8	12	13	1	3	1	2	1	2	1	2	2	2	2	1	2	1	2	1	1	2	2	2	1	2	2	2	2	1	2	1	2	2		3	2	2	2	2
1	1	2	5	5	9	24	1	3	2	2	1	2	2	1	2	1	1	2	2	1	2	2	2	2	1	2	2	2	2	2	2	2	2	1	2	2		2	2	2	2	1	2	2	2	2	2	2	2
1	1	1	5	6	12	88	1	3	2	2	1	2	2	2	2	2	2	2	2	1	2	1	1	2	2	2	2	2	2	2	2	1	2	1	2	2		4	2	2	2	8
1	1	2	12	12	12	24	1	3	2	2	1	2	1	2	2	2	2	2	1	1	2	1	1	2	2	2	1	1	2	2	2	2	1	1	2	2		1	2	2	2	1	1	1	2	2	2	1	2
1	1	2	8	8	12	8	1	3	2	2	1	2	2	2	1	2	2	2	2	1	2	1	1	1	2	2	1	2	2	2	2	1	1	1	2	2		3	2	2	2	1	1	1	2	2	2	1	2
1	1	2	6	6	12	12	1	3	2	2	1	2	1	1	1	2	1	1	2	1	2	1	1	1	2	2	2	1	2	2	2	1	1	1	2	2		3	2	2	2	1	1	2	2	2	2	1	2
1	2	2	7	4	7	6	1	3	2	2	1	2	1	1	2	2	2	2	2	1	2	1	1	2	1	2	1	2	2	2	2	1	2	1	2	2		2	2	2	2	1	2	1	2	2	2	2	2
1	3	2	88	88	6	9	1	3	2	2	2	2	2	2	2	2	2	2	2	1	2	2	1	2	1	2	1	2	2	2	2	1	2	1	2	2		3	2	2	2	2
1	3	1	3	3	7	3	1	3	2	2	1	2	1	2	2	2	2	1	2	1	2	1	2	2	1	2	2	2	2	2	2	1	2	1	2	2		1	2	2	2	2
1	1	1	3	4	18	12	1	3	2	2	1	2	1	2	1	2	2	2	2	1	2	1	1	2	1	2	2	2	2	2	2	1	1	1	1	2		3	2	2	2	2
1	1	1	5	12	12	18	1	3	2	2	1	2	1	2	2	2	2	2	2	1	2	2	1	2	2	2	2	2	2	2	2	1	1	1	2	2		3	2	2	2	1	2	2	1	2	2	2	2
1	3	1	6	6	8	8	1	3	2	2	1	2	1	2	2	1	2	2	2	1	2	2	2	2	2	2	2	2	2	1	1	1	1	1	1	2		2	2	2	2	1	2	2	2	2	2	2	2
1	1	2	9	9	9	18	1	3	2	2	1	2	1	2	1	2	1	1	2	1	2	1	1	2	1	2	1	2	2	2	2	1	1	1	2	2		4	1	2	2	1	1	2	2	2	2	2	2
1	3	1	15	15	15	88	1	3	2	2	1	2	1	2	2	2	2	2	2	1	2	1	2	2	2	2	2	2	2	2	2	1	2	1	2	2		3	2	2	2	2
1	1	1	8	9	12	24	1	3	1	2	1	2	1	2	1	2	2	2	2	1	2	1	1	2	2	2	2	2	2	2	2	1	1	1	1	2		4	2	2	2	2
1	1	2	0	0	5	6	2		2	2	1	2	2	2	2	2	2	2	2	1	2	1	2	2	2	2	2	2	2	2	2	2	2	2	2	2		3	2	2	2	8
1	3	2	6	6	12	12	1	3	2	2	1	2	1	2	1	2	1	1	2	1	2	2	1	2	2	2	2	2	2	2	2	2	2	1	2	2				2	2	8
1	3	2	6	6	12	12	1	3	2	2	1	2	1	2	2	2	2	2	2	1	2	2	2	2	1	2	1	2	2	2	2	1	2	1	2	2		3	2	2	2	8
1	3	1	7	7	8	12	1	3	2	2	1	2	1	2	1	2	2	2	2	1	1	1	2	1	1	2	1	2	2	2	2	1	1	1	2	2		4	2	2	2	1	2	1	2	2	2	2	2
1	3	1	8	8	88	9	1	3	2	2	1	1	2	2	2	1	2	2	2	1	2	2	1	2	2	2	1	2	2	2	2	1	2	1	2	2		3	2	2	2	8
1	1	2	6	6	13	12	1	3	2	2	1	2	1	2	1	2	2	2	2																			3	8	2	2	2
1	2	2	12	12	3	12	1	3	2	2	2	1	1	2	2	2	1	2	2	1	2	1	1	1	1	2	2	1	2	2	2	1	1	1	2	2		8	2	2	2	2
1	3	2	6	6	8	8	1	3	2	2	1	2	1	2	1	2	1	1	2	1	2	2	1	2	1	2	1	2	2	2	2	2	2	1	2	2		8	2	2	2	8
1	3	2	0	24	12	6	2		2	2	1	2	1	2	1	2	2	2	2	1	1	1	2	2	1	2	1	2	2	2	2	2	1	1	2	2		4	2	2	2	2
1	2	1	12	8	13	88	1	3	1	2	1	2	1	2	1	2	2	2	2	1	1	1	1	2	1	2	1	2	2	2	2	1	1	1	2	2		3	2	2	2	2
1	3	2	8	8	8	9	1	3	2	2	1	2	1	2	1	2	2	2	2	1	2	1	1	1	2	2	1	2	2	2	2	1	1	1	2	2		2	2	2	2	2
1	1	1	12	2	88	88	1	3	2	2	1	2	2	2	1	2	1	2	2	1	2	2	2	2	2	2	1	2	2	2	2	1	1	1	2	2		3	1	2	2	2
1	1	1	8	3	7	5	1	3	2	2	1	2	1	1	1	2	1	2	2	1	2	1	1	1	1	1	2	2	2	2	2	2	1	1	2	2		1	2	2	2	1	1	1	1	2	2	2	2
1	3	1	5	5	8	24	1	3	2	2	1	2	1	1	1	2	1	1	2	1	2	1	1	2	1	2	1	2	2	2	2	2	2	1	2	2		3	2	2	2	8
1	1	1	0	5	12	12	1	3	2	2	1	2	1	2	1	2	2	1	2	1	2	1	1	2	2	2	1	2	2	2	2	1	2	1	1	2		3	2	2	2	1	2	1	2	2	2	2	2
1	2	2	88	88	2	6	2		1	2	8	1	1	2	1	2	2	2	2	1	2	2	2	2	1	2	2	2	2	2	2	2	1	1	2	2				2	2	2
1	1	2	7	7	12	12	1	1	2	2	1	2	2	1	2	2	2	2	2	1	2	2	1	2	1	2	2	2	2	2	1	2	2	1	2	2		3	2	2	2	2
1	1	1	8	8	8	16	1	3	1	2	1	2	1	2	1	2	1	2	2	1	2	1	2	2	2	2	1	2	2	2	2	1	1	1	2	2		2	2	2	2	2
1	3	2	88	88	12	9	2		2	2	1	2	2	2	2	2	2	2	2	1	2	2	1	2	1	2	2	1	2	2	2	1	2	2	2	2		3	2	2	2	2
1	2	1	3	6	1	18	1	3	2	2	1	2	2	2	1	1	2	2	1	1	1	1	1	2	1	2	1	1	2	2	1	1	1	1	2	2		6	2	2	2	1	2	2	2	2	2	2	2
1	1	1	4	4	6	12	2		2	2	1	2	2	2	1	2	2	2	2	1	2	1	1	2	2	2	1	2	2	2	2	1	1	1	2	2		4	2	2	2	1	2	2	2	2	2	1	2
1	2	1	3	6	18	24	1	2	2	2	1	2	1	2	1	1	2	2	2	1	2	1	2	1	1	2	1	1	2	1	1	1	1	1	2	2		2	2	2	2	1	2	2	1	2	2	2	2
1	3	2	11	11	1	11	1	3	2	2	1	2	2	2	1	2	2	2	2	1	2	1	1	2	2	2	1	2	2	2	2	1	2	1	2	2		3	2	2	2	8
1	3	2	12	12	8	18	1	3	2	2	1	2	2	2	1	2	2	2	2	1	2	2	1	2	2	2	2	2	2	2	2	1	2	1	2	2		2	2	2	2	8
1	1	2	88	5	11	24	1	3	2	2	1	2	1	2	2	1	2	2	2	1	2	1	1	2	2	2	2	2	2	2	1	1	2	1	2	2		3	2	2	2	2
1	3	1	0	4	3	4	2		1	2	2	2	1	1	2	2	2	2	2	1	2	1	2	2	1	2	1	2	2	2	2	1	1	1	2	2		8	1	2	1	2
1	3	2	5	5	12	12	1	3	2	2	1	2	2	2	2	2	2	2	2	1	2	1	1	2	1	2	1	2	2	1	2	1	2	1	2	2		4	2	2	2	2
1	2	2	0	0	10	12	1	3	2	2	1	2	1	2	1	2	2	2	2	1	1	2	1	2	2	2	1	2	2	2	2	1	2	1	2	2		2	2	2	2	2
1	1	2	12	6	12	7	2		2	2	1	2	1	1	1	2	1	1	2	2	2	2	2	2	2	2	2	2	2	2	2	2	2	2	2	2		1	2	2	2	2
1	1	2	15	15	18	7	1	3	2	2	1	2	2	2	2	2	2	2	2	1	2	1	1	1	1	2	1	2	2	2	2	1	2	1	2	2		3	2	2	2	1	2	2	2	2	2	2	2
1	1	2	88	88	12	12	1	3	2	2	1	2	1	2	2	2	2	1	2	1	2	1	1	1	2	2	1	2	2	2	2	1	2	1	2	2		1	2	2	2	2
1	2	2	10	10	10	18	1	3	2	2	1	2	1	2	1	2	2	2	2	1	2	1	2	1	1	2	1	2	2	1	1	1	2	1	2	2		2	2	2	2	1	2	2	2	2	2	2	2
1	1	2	16	6	24	8	1	3	1	2	1	2	1	1	1	1	2	1	2	1	2	1	2	2	1	2	1	2	2	2	2	1	2	1	1	2		1	2	2	2	1	2	2	2	2	2	2	2
1	3	1	6	4	8	13	1	3	2	2	1	2	2	1	1	2	2	2	2	1	2	1	1	2	2	2	1	2	2	2	2	1	2	1	2	2		3	1	2	2	1	2	2	2	2	2	1	2
1	1	1	8	8	12	12	1	3	2	2	1	1	2	2	1	2	1	2	2	1	2	2	2	2	2	2	2	1	2	2	2	2	2	2	2	2		3	2	2	2	2
1	3	1	0	6	18	6	1	3	2	2	1	2	1	2	1	2	1	2	2	1	2	1	2	2	1	2	2	2	2	2	2	2	2	1	2	2		3	2	2	2	2
1	3	1	7	7	7	12	1	3	2	2	1	2	1	2	2	2	2	1	2	1	2	2	1	2	2	2	1	2	2	2	2	1	1	1	2	2		2	2	2	2	1	2	2	2	2	2	2	2
1	3	1	8	8	12	12	1	3	2	2	1	2	1	2	1	2	2	2	2	1	2	2	2	2	2	2	1	2	2	2	2	1	1	1	2	2		3	2	2	2	8
1	3	1	5	5	88	6	1	3	2	2	2	1	2	2	1	2	2	2	2	1	2	2	1	2	1	2	2	2	2	2	2	1	2	1	2	2		1	2	2	2	8
1	3	1	7	7	88	88	1	3	2	2	2	2	2	2	1	2	2	2	2	1	2	2	1	2	2	2	1	2	2	2	2	1	2	1	2	2		3	2	2	2	8
1	3	2	6	8	12	88	1	3	2	2	2	2	1	2	2	2	2	2	2	1	2	2	1	2	2	2	1	1	2	2	2	1	2	1	2	2		3	2	2	2	2
1	1	1	3	3	12	3	1	3	2	2	1	2	1	2	1	1	2	2	2	1	2	1	1	2	2	2	2	2	2	1	2	1	2	1	2	2		2	2	2	2	2
1	9	1	7	7	12	12	1	3	2	2	1	2	2	2	1	2	2	2	2	1	2	1	2	1	2	2	2	2	2	2	2	1	2	1	2	2		3	2	2	2	2
1	1	1	2	6	18	15	1	3	1	2	1	2	1	2	2	2	2	2	2	1	2	1	1	2	1	2	1	2	2	2	1	2	1	1	2	2		4	2	2	2	2
1	3	1	8	88	8	8	1	3	2	2	1	2	2	2	2	2	1	1	2	1	2	1	1	2	2	2	2	1	2	2	2	1	1	1	2	2		3	2	2	2	2
1	3	1	10	10	12	12	1	3	2	2	1	2	1	1	1	1	1	1	2	1	2	2	1	2	2	2	1	2	2	2	2	2	1	1	2	2		3	2	2	2	8
1	2	2	6	8	14	17	1	3	2	2	1	2	1	2	2	2	2	2	2	1	1	1	1	2	1	2	1	2	2	2	2	2	1	1	2	2		5	2	2	2	2
1	3	1	8	8	12	12	1	3	2	2	1	2	2	2	1	2	2	2	2	1	2	1	1	2	2	2	2	2	2	2	2	1	2	1	1	2		3	2	2	2	8
1	3	1	6	6	11	11	1	3	2	2	1	2	1	2	1	2	2	2	2	1	2	1	2	2	1	2	1	2	2	2	2	1	2	1	2	2		3	2	2	2	2
1	3	1	10	10	10	88	1	3	2	2	1	1	2	2	1	2	2	2	2	1	2	2	1	2	2	2	2	2	2	2	2	1	2	1	2	2		3	2	2	2	2
1	1	1	7	7	7	7	1	3	2	2	1	2	1	2	2	2	2	2	2	1	2	1	1	2	1	2	2	2	2	2	2	1	2	1	2	2		8	2	2	2	2
1	3	1	7	4	12	7	1	3	2	2	2	2	1	2	1	2	2	2	2	1	2	2	2	2	2	2	2	1	2	2	2	1	2	1	2	2		2	1	2	2	2
1	3	2	7	88	12	12	1	3	2	2	1	2	1	2	2	2	2	2	1	1	2	2	1	2	1	2	2	2	2	2	2	1	2	1	2	2		4	2	2	2	2
1	1	2	4	5	19	19	1	3	1	2	1	2	2	2	2	1	2	2	2	1	2	2	2	2	1	2	1	2	2	1	1	1	1	1	2	2		3	2	2	2	1	2	2	1	2	2	2	2
1	3	1	2	5	4	12	1	3	1	2	1	8	1	2	2	2	2	1	2	1	2	1	1	2	1	2	1	2	2	2	2	1	1	1	2	2		2	2	2	2	2
1	2	2	6	6	6	6	1	1	2	2	1	2	2	2	2	8	2	2	2	1	2	2	1	2	2	2	2	2	2	2	2	1	2	1	2	2		5	2	2	2	2
id1b	ID4	ID6	BN1	BN2	BN3	BN4	BN5	BN6	BN71	BN72	BN73	BN74	BN75	BN76	BN77	BN78	BN79	BN710	BN711	BN81	BN82	BN83	BN84	BN85	BN86	BN87	BN88	BN89	BN810	BN811	BN812	BN813	BN814	BN815	BN816	BN817	BN817X	BN10	BN11	BN12a	BN12b	BN13	BN13a11	BN13a12	BN13a21	BN13a22	BN13a23	BN13a24	BN13a25
2	1	1	6	6	24	8	1	1	2	2	1	1	2	2	2	2	2	2	2	1	2	2	2	2	2	2	2	2	2	2	2	2	2	2	2	2	无	5	2	2	2	1	2	1	2	2	2	2	2
2	2	1	8	6	9	6	2		1	2	1	2	1	2	2	8	2	2	2	1	2	2	1	2	1	2	2	2	2	2	2	2	2	1	2	2	牛奶	4	2	2	1	2
2	1	2	5	5	8	12	1	1	1	2	1	2	2	2	2	2	2	2	2	2	2	2	2	2	2	2	2	2	2	2	2	2	2	2	2	2	小馒头	1	1	2	2	1	2	2	2	2	2	2	2
2	1	1	6	6	4	88	1	3	2	2	1	2	1	2	2	2	2	2	2	1	2	2	2	2	1	2	2	2	1	2	2	2	2	2	1	2		1	2	2	2	2
2	9	2	5	5	3	12	1	2	2	2	1	2	1	2	2	2	2	2	2	1	1	1	1	1	2	2	2	2	2	2	2	2	2	2	1	2	无	2	1	2	2	2
2	1	1	6	6	10	10	1	1	2	2	1	2	2	2	2	2	2	2	2	2	2	2	1	2	2	2	2	2	2	2	1	2	2	2	1	2		7	2	2	2	8
2	1	2	5	5	12	13	1	1	2	2	2	2	2	2	2	2	2	2	2	1	2	2	2	2	1	2	2	2	2	2	2	2	2	2	1	2		2	2	2	2	2
2	2	2	8	8	12	5	1	3	2	2	1	1	2	2	1	2	2	2	2	1	1	1	2	2	2	2	2	1	2	2	2	2	2	2	2	2		2	1	1	1	2
2	1	1	4	4	8	9	1	1	2	2	2	1	2	2	2	2	2	2	2	1	2	1	2	2	2	2	2	2	2	2	2	2	2	1	2	2		2	2	2	2	1	1	2	2	2	2	2	2
2	2	1	6	7	6	12	1	3	2	1	1	1	2	2	2	2	2	2	2	2	2	2	2	2	2	2	2	2	2	2	2	2	2	2	2	2	奶粉			2	2	2
2	1	2	6	12	8	36	1	3	2	2	1	1	2	2	2	2	2	2	2	1	2	1	1	1	2	2	2	2	2	2	2	2	1	2	1	2		2	2	1	2	2
2	1	2	6	6	9	9	1	1	2	2	1	2	2	2	2	2	2	2	2	1	2	1	2	2	2	2	2	2	2	2	2	2	2	2	2	2				1	2	1	2	2	2	2	2	2	2
2	2	1	88	5	88	8	2		2	2	1	1	2	2	2	2	2	2	2	1	1	1	1	2	2	2	2	2	2	2	2	1	2	2	1	2		2	1	2	2	1	2	2	1	2	2	2	2
2	1	1	8	9	18	12	1	1	2	2	1	2	2	2	2	2	1	2	2	1	2	2	2	2	2	2	2	2	2	2	2	1	2	2	2	2				2	2	2
2	2	2	8	3	88	88	1	3	2	2	1	2	1	2	2	2	2	2	2	1	2	2	2	2	2	2	2	2	2	2	2	2	2	2	2	2		3	2	2	2	1	1	2	2	2	2	2	2
2	1	2	12	8	88	88	1	1	2	2	2	2	2	2	2	2	1	2	2	1	2	2	2	2	2	2	2	2	2	2	2	2	2	2	2	2				2	2	1	2	2	2	2	2	2	2
2	1	2	8	8	12	12	1	1	2	2	2	2	1	2	2	2	2	2	2	2	2	2	2	2	2	2	2	2	2	2	2	2	2	2	2	2				2	2	2
2	1	1	5	8	8	12	1	1	2	2	1	1	2	2	2	2	2	2	2	1	2	2	2	1	1	2	2	2	2	2	2	2	2	1	2	2		3	1	2	2	2
2	2	1	4	6	12	8	1	1	2	2	2	2	2	2	2	2	2	2	2	2	2	2	2	2	1	2	2	2	2	2	2	2	2	2	2	2	母乳			2	2	1	2	2	1	2	2	2	2
2	3	2	3	5	6	6	1	2	2	2	1	2	1	2	2	2	2	2	2	1	2	2	2	2	2	2	2	2	2	2	2	1	2	2	2	2	无			2	2	2
2	1	2	3	4	4	88	1	1	2	2	2	2	2	2	2	2	2	2	2	1	2	2	2	2	2	2	2	2	2	2	2	2	2	2	2	2		3	2	2	2	2
2	1	2	6	6	3	88	1	3	2	2	1	2	1	2	2	2	1	2	2	1	2	2	2	2	1	2	2	2	2	2	2	2	2	2	2	2		2	2	2	2	2
2	2	2	12	9	12	8	1	1	2	2	1	1	2	2	2	2	2	2	2	1	1	1	1	1	1	2	2	2	2	2	1	1	2	1	1	2		3	2	1	2	1	1	2	2	2	2	2	2
2	1	1	6	6	15	7	1	1	2	2	1	2	2	2	2	2	2	2	2	1	2	2	2	2	1	2	2	2	2	2	2	2	2	2	2	2		2	1	2	2	1	2	2	1	2	2	2	2
2	1	2	6	6	12	12	1	1	1	2	2	1	1	2	2	2	2	2	2	1	2	1	1	1	2	2	1	1	2	2	2	2	2	2	1	2		3	2	1	2	2
2	2	1	11	11	11	12	1	1	1	1	1	2	2	2	2	2	2	2	1	1	2	1	1	1	1	2	2	2	2	2	2	2	1	2	1	2		3	1	2	2	1	2	1	1	2	2	2	2
2	1	1	6	6	9	8	1	1	2	2	1	2	2	2	2	2	1	2	2	1	1	1	1	1	2	2	2	2	2	2	1	2	2	1	2	2		4	1	1	2	8
2	2	1	5	5	12	88	1	1	2	2	1	2	2	2	2	2	2	2	2	1	2	1	1	2	1	2	2	2	2	2	2	2	2	1	1	2		2	2	2	2	1	2	2	1	2	2	2	2
2	2	2	12	6	12	12	1	1	2	2	1	2	2	2	1	2	2	2	2	1	2	1	1	2	1	2	2	2	2	2	2	2	1	2	1	2		2	2	1	2	2
2	1	2	6	6	12	12	1	1	2	2	1	2	2	2	1	2	2	2	2	1	2	1	1	2	1	2	2	2	2	2	2	2	2	2	1	2		4	2	2	2	2
2	2	1	6	6	6	88	1	2	2	2	2	2	2	2	1	2	1	1	2	1	1	1	1	1	1	2	2	2	2	2	2	2	2	2	2	2		3	2	2	2	8
2	1	2	6	5	8	88	1	1	2	2	1	1	1	2	2	2	2	2	2	1	1	2	2	2	2	2	2	2	2	2	2	2	2	2	1	2		3	2	2	2	2
2	2	2	6	6	12	88	1	1	2	2	2	2	2	2	2	2	2	2	2	1	2	1	2	2	2	2	2	2	2	2	2	2	2	2	1	2		2	2	2	2	1	2	2	1	2	2	2	2
2	1	1	12	7	24	12	1	1	2	2	1	2	2	2	1	2	2	2	2	1	2	1	1	1	2	2	1	1	2	2	2	2	1	2	2	2		3	2	2	2	1	1	2	2	2	2	2	2
2	1	2	6	6	6	30	1	1	2	2	2	2	2	2	2	2	2	2	2	1	2	1	1	2	1	2	2	1	2	2	2	2	1	2	1	2		1	2	2	2	1	2	2	2	2	2	2	2
2	2	2	6	6	6	12	1	1	2	2	2	2	2	2	2	2	2	2	2	2	2	2	2	2	2	2	2	2	2	2	2	2	2	1	2	2		1	1	2	2	1	1	2	2	1	2	2	2
2	1	2	6	6	8	12	1	1	2	2	1	2	2	2	2	2	2	2	2	1	2	2	2	2	2	2	2	2	2	2	2	2	2	2	2	2		6	2	2	2	1	2	2	2	2	2	2	2
2	2	1	6	12	6	36	1	3	2	2	1	2	1	1	2	2	2	2	2	1	2	2	1	2	2	2	2	2	1	2	2	2	2	2	2	2		3	2	1	2	2
2	2	2	7	7	7	24	1	1	2	2	1	2	2	2	2	2	2	2	2	1	2	2	2	2	2	2	2	2	2	2	2	2	2	2	1	2		1	2	2	2	1	1	2	2	2	2	2	2
2	1	1	12	6	12	18	1	1	2	8	1	2	2	2	1	2	1	2	2	1	2	2	1	2	2	2	2	2	2	2	2	1	2	2	2	2		3	1	2	2	2
2	1	2	6	6	12	36	1	1	1	2	2	2	2	2	1	2	2	2	2	1	2	2	2	2	2	2	2	2	2	2	2	2	2	2	1	2		3	2	1	2	2
2	1	1	6	6	10	24	1	1	2	2	2	2	2	2	2	2	2	2	2	1	2	2	2	2	2	2	2	2	2	2	2	1	2	2	2	2		2	1	2	2	2
2	2	1	6	6	7	6	1	3	2	2	1	2	1	2	2	2	2	1	2	1	1	1	1	1	1	2	2	2	2	2	2	2	2	1	1	2	无	4	2	1	2	2
2	1	1	6	6	12	18	1	1	2	2	2	2	2	2	1	2	2	2	2	1	2	1	1	2	2	2	2	1	2	2	2	2	2	2	1	2		1	2	2	2	2
2	1	2	12	6	12	12	1	1	2	2	1	2	1	2	1	2	2	2	2	1	2	1	1	2	2	2	1	2	2	2	2	2	2	2	2	2		2	2	2	2	1	1	1	2	2	2	2	2
2	1	2	12	12	12	6	1	1	1	2	1	2	2	2	2	2	1	2	2	1	1	1	1	1	1	2	1	2	2	1	1	1	2	1	1	2		2	2	1	1	1	2	2	2	1	2	2	2
2	1	1	12	6	12	88	1	1	2	2	1	2	2	2	2	2	1	2	2	1	2	2	2	2	2	2	2	2	2	2	2	1	2	2	2	2		2	2	1	2	2
2	2	1	6	4	12	9	1	1	2	2	1	2	2	2	1	2	2	2	2	1	2	1	2	2	2	2	2	1	2	2	2	2	2	2	1	2		1	2	1	2	1	1	1	2	2	2	2	2
2	3	2	12	6	6	88	1	3	2	2	1	1	1	2	2	2	2	2	2	1	2	2	2	2	2	2	2	2	2	2	2	2	2	1	2	2				2	2	2
2	1	1	6	8	12	12	1	1	2	2	1	2	1	2	1	2	1	2	2	1	2	2	2	2	2	2	2	2	2	2	2	2	2	2	2	2		2	2	2	2	2
2	3	1	7	7	6	12	1	3	2	2	1	1	1	2	2	2	2	2	1	2	2	2	1	2	2	2	2	2	1	2	2	2	2	2	1	2		2	1	1	2	1	1	2	2	2	2	2	2
2	1	1	6	6	12	8	1	1	2	2	1	2	2	2	2	2	2	2	2	1	2	2	2	2	2	2	2	2	2	2	2	2	2	2	2	2		1	1	2	1	1	2	2	1	2	2	2	2
2	1	2	8	6	10	18	1	1	2	2	1	2	2	2	2	2	2	2	2	1	2	2	2	2	2	2	2	2	2	2	2	2	2	2	2	2				1	1	2
2	1	2	7	7	8	12	1	1	2	2	1	1	1	2	2	2	2	2	2	1	2	2	2	2	2	2	2	2	2	2	2	2	2	2	2	2	奶粉	1	1	1	2	1	1	2	2	2	2	2	2
2	2	1	4	4	12	88	1	1	1	2	2	2	2	2	2	2	2	2	2	1	2	2	2	2	2	2	2	2	2	2	2	2	2	2	2	2		1	2	2	2	1	2	2	1	2	2	2	2
2	1	2	12	12	12	6	1	1	2	2	1	2	2	2	2	2	1	2	2	1	1	1	1	1	1	2	2	1	2	2	1	1	2	1	1	2		3	2	2	2	8
2	2	2	6	6	6	88	1	2	2	2	2	2	1	2	2	2	1	2	2	1	1	1	1	1	1	2	2	2	2	2	2	2	2	2	1	2				1	2	1	1	2	2	2	2	2	2
2	1	1	6	6	12	8	1	1	2	2	1	2	2	2	2	2	2	2	2	1	2	2	2	2	2	2	2	2	1	2	2	1	2	2	2	2		1	1	2	1	1	2	2	2	1	2	2	2
2	2	2	12	6	12	12	1	3	2	2	1	2	1	2	1	2	2	2	2	1	2	2	2	2	1	2	2	2	2	2	2	2	2	1	2	2		1	2	1	2	1	1	1	2	2	2	2	2
2	1	2	7	7	12	12	1	1	2	2	2	2	2	2	2	2	2	2	2	1	2	2	1	2	2	2	2	2	2	2	2	2	2	2	1	2				2	2	2
2	2	2	4	8	8	9	1	3	2	2	1	1	2	2	2	2	2	2	2	2	2	2	2	1	2	2	2	2	2	2	2	1	2	1	2	2				2	2	2
2	1	1	12	12	15	13	1	3	2	2	1	2	1	2	1	2	1	2	2	1	2	2	2	2	2	2	2	2	2	2	2	2	2	2	2	2		1	1	2	2	1	1	1	1	2	2	2	2
2	2	1	6	6	6	88	1	1	1	2	2	2	2	2	2	2	1	2	2	1	2	2	2	2	2	2	2	2	2	2	2	2	2	2	2	2		3	2	2	8	1	1	2	2	2	2	2	2
2	1	1	7	7	13	17	1	1	2	2	1	2	2	2	2	2	2	2	2	2	2	2	2	2	2	2	2	2	2	2	2	2	2	2	2	2				1	2	2
2	1	1	6	6	7	0	2		1	2	1	2	1	2	1	2	1	2	1	1	2	2	1	2	1	2	2	2	2	2	2	1	2	2	2	2		4	1	1	1	1	2	2	2	1	2	2	2
2	2	2	12	8	18	88	1	1	2	2	1	2	2	2	1	2	2	2	2	1	2	2	1	2	2	2	2	2	2	2	2	1	2	1	2	2		2	1	2	2	1	2	2	2	2	2	2	2
2	2	1	6	6	12	10	1	3	2	2	1	2	2	2	1	2	2	2	2	1	2	1	1	1	2	2	1	1	2	2	2	2	2	1	1	2		3	2	1	2	2
2	2	2	12	12	16	8	1	1	2	2	1	2	2	2	2	2	2	2	2	1	2	2	1	2	1	2	2	2	1	2	2	1	2	2	2	2		3	2	2	2	1	2	1	2	2	2	2	2
2	1	1	12	6	12	12	1	1	2	2	1	2	2	2	1	2	1	2	2	1	2	2	1	2	2	2	2	2	2	2	2	1	2	2	1	2		3	2	1	2	2
2	1	1	8	8	12	6	1	1	2	2	1	2	1	2	2	2	2	2	2	1	2	2	2	2	2	2	1	2	2	2	2	2	2	1	2	2	牛奶	4	2	2	2	8
2	2	1	9	7	12	24	1	1	2	2	1	2	2	2	2	2	2	2	2	1	2	2	2	2	2	2	2	2	2	2	2	2	2	2	2	2		2	1	2	2	2
2	1	2	6	8	24	24	1	1	1	2	1	2	1	2	1	2	2	2	2	2	2	2	2	2	2	2	2	2	2	2	2	2	2	2	2	2	米粉			1	2	1	1	2	2	2	2	2	2
2	1	2	6	6	6	9	1	3	2	2	1	2	1	2	2	2	2	2	2	1	2	2	1	2	1	2	2	2	2	2	2	2	2	2	2	2		2	2	1	2	1	2	2	2	2	2	2	2
2	1	1	6	6	6	6	1	1	1	2	2	2	2	2	2	2	1	2	2	1	1	1	1	1	1	2	2	2	1	2	2	2	2	2	2	2		3	2	1	2	1	1	2	2	2	2	2	2
2	1	2	7	7	14	8	1	1	2	2	1	2	1	2	1	2	2	2	2	1	1	2	1	2	1	2	2	2	2	2	2	2	2	2	1	2		3	2	2	1	2
2	1	2	6	6	6	88	1	3	1	1	1	1	1	2	1	2	2	2	2	1	2	1	1	1	1	2	2	2	2	2	2	2	1	1	1	2		3	2	1	2	2
2	2	1	4	6	6	10	1	3	2	2	1	1	2	2	1	2	2	2	2	1	2	1	1	1	1	2	2	2	2	2	2	2	1	2	1	2		6	2	1	1	2
2	1	1	7	7	8	88	1	1	2	2	1	2	2	2	2	2	2	2	2	1	2	2	2	2	2	2	2	2	2	2	2	2	2	2	1	2		2	2	2	2	1	2	1	2	2	2	2	2
2	1	1	12	7	12	24	1	1	1	2	2	2	2	2	2	2	1	2	2	1	2	2	1	2	2	2	2	2	2	2	2	2	2	2	1	2		2	2	2	2	8
2	3	1	8	88	88	88	1	1	2	2	1	2	2	2	1	2	2	2	2	1	2	2	2	1	1	2	2	2	2	2	2	2	1	2	1	2				2	2	8
2	2	1	12	12	12	88	1	1	1	2	1	2	1	2	2	2	2	2	2	1	2	1	1	2	2	2	2	2	2	2	2	1	2	2	1	2		2	2	1	1	1	1	2	2	2	2	2	2
2	1	2	5	6	24	6	1	3	2	2	1	2	1	2	1	2	1	2	2	1	2	1	1	2	1	2	1	2	2	2	2	2	1	2	1	2		4	2	2	2	1	1	2	2	2	2	2	2
2	2	2	6	7	6	9	1	1	2	2	1	2	2	2	2	2	1	2	2	2	2	2	2	2	1	2	2	2	2	2	2	2	2	2	2	2		3	1	2	2	2
2	2	2	2	6	7	8	1	2	2	2	1	1	1	2	1	2	2	2	2	1	1	1	1	1	1	2	1	2	1	2	2	2	2	1	1	2	无	2	1	2	2	1	2	2	2	2	2	2	2
2	3	1	8	8	8	8	1	3	1	2	2	2	1	2	1	2	2	2	2	1	2	2	1	2	2	2	1	2	2	2	2	2	2	1	1	2		3	2	2	2	2
2	1	1	5	5	12	10	1	1	2	2	1	1	1	2	1	2	1	2	2	1	2	2	1	2	2	2	2	1	2	2	2	2	2	2	1	2		3	1	1	2	2
2	2	2	88	1	12	6	1	1	2	2	1	2	2	2	2	2	2	2	2	1	2	2	1	2	2	2	1	2	2	2	2	2	2	2	2	2		2	2	1	2	2
2	3	2	12	11	12	24	1	1	2	2	1	2	1	2	2	2	1	2	2	1	2	1	1	1	1	2	2	2	2	2	2	1	2	1	1	2		3	2	1	2	8
2	1	2	6	6	12	12	1	1	2	2	1	2	2	2	2	2	2	2	2	2	2	2	2	2	2	2	2	2	2	2	2	2	2	2	2	2	只喝母乳			1	2	2
2	1	2	6	6	6	12	1	3	2	2	1	1	2	1	2	1	2	2	2	1	2	1	1	2	1	2	2	1	1	1	2	1	2	2	1	2		3	1	2	2	2
2	1	2	7	7	14	12	1	1	2	2	1	2	2	2	1	2	1	2	2	1	1	2	1	1	2	2	2	2	2	2	2	2	2	2	1	2		2	1	2	2	2
2	2	2	6	9	18	8	1	1	2	1	1	2	2	2	2	2	2	2	2	1	2	1	1	2	2	2	2	2	2	2	2	2	1	2	1	2		3	2	1	1	2
2	3	1	12	9	12	12	2		2	2	1	1	2	2	2	2	1	2	2	1	2	2	2	2	2	2	2	2	2	2	2	1	2	2	2	2		2	2	1	2	8
2	2	1	6	6	6	88	1	2	2	2	1	8	8	2	1	2	1	2	2	1	2	2	2	2	2	2	2	2	1	2	2	2	2	2	1	2		3	2	1	2	1	1	2	2	2	2	2	2
2	1	2	1	1	12	24	1	1	2	2	1	2	1	2	1	2	1	2	2	1	1	1	1	1	1	2	2	2	2	2	2	1	2	1	1	2				1	2	8
2	2	2	6	4	6	6	1	3	2	2	1	2	1	2	2	2	1	2	2	1	1	2	1	1	1	2	1	2	2	2	1	1	2	1	1	2		4	2	1	2	1	1	2	2	2	2	2	2
2	1	1	7	7	12	88	1	1	1	1	1	2	2	2	2	2	2	2	2	2	2	1	2	2	2	2	2	2	2	2	2	2	2	2	2	2		1	2	2	2	2
2	1	2	5	5	12	12	1	1	2	2	1	2	1	2	2	2	1	2	2	1	2	2	1	1	2	2	2	2	2	2	2	2	2	2	1	2		3	2	2	2	2
2	3	2	6	6	7	8	1	3	2	2	1	2	1	2	1	2	2	2	2	1	2	1	1	2	2	2	1	1	2	2	2	2	2	2	1	2		3	2	2	2	2
2	2	1	8	8	12	88	1	3	2	2	1	1	1	2	2	2	2	2	2	1	2	2	1	2	1	2	1	1	2	2	2	2	2	2	1	2		2	2	2	2	1	2	2	1	2	2	2	2
2	1	1	6	6	12	12	1	1	2	2	1	2	2	2	2	2	2	2	2	1	2	2	1	2	2	2	2	2	2	2	2	2	2	2	2	2		1	2	1	2	2
2	1	2	6	6	6	88	1	3	2	2	1	1	1	2	1	2	2	2	2	1	2	1	1	2	1	2	2	2	2	2	2	2	2	2	2	2		3	2	2	2	1	2	2	2	1	2	2	2
2	3	2	4	4	4	24	1	3	2	2	2	2	1	2	2	2	2	2	2	1	2	2	1	2	2	2	2	2	2	2	2	2	1	2	1	2		3	1	1	2	1	1	2	1	2	2	2	2
2	2	1	12	6	12	12	1	1	2	2	1	2	1	2	2	2	2	2	2	1	1	1	1	1	2	2	2	2	2	2	2	2	2	2	2	2		2	2	1	2	2
2	2	2	6	6	6	88	1	1	2	2	2	2	1	2	2	2	1	2	2	2	2	2	2	2	2	2	2	2	2	2	2	2	2	2	2	2				1	2	1	1	2	2	2	2	2	2
2	2	2	6	4	6	9	1	3	2	2	1	2	1	2	1	2	2	2	1	1	2	2	1	2	1	2	2	1	1	2	2	2	1	1	1	2	牛奶	5	2	1	2	8
2	1	2	9	6	12	12	1	1	2	2	1	2	2	2	2	2	2	2	2	1	2	2	1	2	2	2	2	2	2	2	2	2	2	2	1	2				2	2	1	2	2	2	2	2	2	2
2	1	2	6	6	1	7	1	1	2	2	1	2	2	2	2	2	2	2	1	1	2	1	1	2	2	2	1	2	2	2	2	2	2	2	1	2		3	2	1	2	1	1	2	2	2	2	2	2
2	1	2	5	5	12	10	1	1	2	2	1	2	2	2	2	2	2	2	2	1	2	2	2	2	1	2	2	2	2	2	2	2	2	2	1	2		1	2	2	2	1	2	2	1	2	2	2	2
2	3	1	4	4	4	4	1	3	2	2	1	1	1	2	2	2	2	2	2	1	2	2	1	2	1	2	2	2	2	2	2	2	1	2	1	2		3	2	2	2	8
2	1	1	10	7	10	18	1	1	2	2	1	2	2	2	2	2	2	2	2	1	2	2	2	2	2	2	2	2	2	2	2	2	2	2	2	2				2	2	2
2	1	2	8	8	12	88	1	1	2	2	1	1	1	2	2	2	2	2	2	1	2	2	2	1	1	2	2	2	2	2	2	2	2	1	1	2		2	2	2	2	1	2	2	1	2	2	2	2
2	3	1	6	8	8	12	2		1	2	1	2	1	2	1	2	2	2	2	1	1	1	1	1	1	2	2	2	2	2	2	2	2	1	1	2	无	4	2	1	1	2
2	2	1	12	12	12	13	1	1	2	2	1	2	2	2	1	2	2	2	2	1	2	1	1	1	1	2	2	2	2	2	2	2	1	2	1	2		3	2	2	2	1	2	2	1	2	2	2	2
2	3	2	6	6	88	12	1	1	2	2	1	2	2	2	2	2	2	2	2	1	2	2	1	2	2	2	2	2	2	2	2	2	2	2	1	2		2	2	2	2	1	1	2	2	2	2	2	2
2	1	2	6	6	7	12	1	3	2	2	1	2	2	2	2	2	2	2	2	1	2	2	1	2	2	2	2	2	2	2	2	2	2	2	2	2		1	1	2	2	1	2	2	2	2	2	2	2
2	1	2	12	6	12	12	1	8	2	2	1	2	2	2	2	2	2	2	2	1	2	2	2	2	2	2	2	2	2	2	2	2	2	2	2	2				2	2	2
2	1	1	6	6	18	9	1	1	1	2	1	2	1	2	2	2	2	2	2	1	2	2	1	2	2	2	2	1	2	2	2	2	2	2	2	2		4	2	1	2	1	1	2	2	2	2	1	2
2	2	1	88	88	88	88	2		1	1	1	1	2	2	1	1	2	2	2	1	2	1	1	1	1	2	1	1	2	2	1	1	1	1	1	2		2	1	2	2	2
2	9	1	6	6	8	12	1	3	2	2	1	2	1	2	1	2	2	2	2	1	2	2	1	2	2	2	2	1	2	2	2	2	2	1	1	2		3	2	1	2	2
2	2	2	6	12	6	9	1	3	1	1	1	1	1	2	2	2	1	2	2	1	1	1	1	1	1	2	1	2	1	2	1	1	2	1	1	2		3	2	1	1	8
2	1	2	8	8	8	36	1	1	2	2	1	2	2	2	2	2	2	2	1	2	2	2	2	2	2	2	2	2	2	2	2	2	2	2	2	2	母乳			2	2	2
2	1	2	6	6	12	7	1	1	2	2	1	2	2	2	2	2	2	2	2	1	2	2	1	2	1	2	2	2	1	2	2	2	2	2	1	2		7	1	1	2	2
2	2	2	6	5	6	5	1	3	2	2	1	2	2	2	2	2	2	2	2	1	2	1	1	2	1	2	2	1	2	2	2	2	2	2	1	2		3	1	2	2	1	2	2	2	2	2	2	2
2	2	1	12	6	12	12	1	1	2	2	1	2	2	2	1	2	1	2	2	1	2	2	1	1	1	2	2	1	2	2	2	2	2	1	1	2		2	2	2	2	1	1	1	2	2	2	2	2
2	3	2	5	5	5	26	1	3	2	2	1	1	1	2	1	2	2	2	2	1	2	2	1	2	1	2	2	1	2	2	2	2	1	1	1	2		2	1	2	2	1	1	2	2	2	2	2	2
2	9	2	6	6	12	12	1	3	2	2	2	2	1	2	1	2	2	2	2	1	2	1	1	2	2	2	2	2	2	2	2	2	2	1	1	2		2	2	2	2	2
2	2	1	6	6	6	88	1	1	2	2	2	2	1	2	2	2	2	2	2	1	2	1	1	1	1	2	2	2	2	2	2	1	2	2	1	2		2	1	2	2	1	1	2	2	2	2	2	2
2	3	2	7	7	10	88	1	1	2	2	1	2	1	2	2	2	2	2	2	1	2	2	1	2	1	2	2	2	2	2	2	2	2	1	1	2		3	2	2	2	2
2	1	1	6	6	12	12	1	3	2	2	1	2	1	2	2	2	2	2	2	1	2	2	2	1	1	2	2	2	2	2	2	2	1	1	1	2		4	1	1	2	2
2	2	2	6	6	6	6	1	2	2	2	1	2	1	2	1	2	1	2	2	1	1	1	1	1	1	2	2	2	1	2	2	2	2	2	1	2		3	2	1	2	1	1	1	2	2	2	2	2
2	3	1	7	6	8	9	1	3	2	2	1	1	1	2	2	2	2	2	2	1	2	2	2	2	2	2	2	2	2	2	2	2	2	2	2	2		1	2	2	2	2
2	2	2	8	12	8	12	1	3	2	2	1	1	2	2	2	2	2	2	2	1	2	2	2	2	2	2	2	2	2	2	2	2	2	1	2	2	奶粉	1	1	1	2	2
2	1	2	4	8	12	12	1	1	1	2	1	2	2	2	2	2	2	2	2	1	2	1	1	1	2	2	2	2	2	2	2	2	1	2	1	2		2	2	1	1	2
2	2	2	8	9	9	12	1	3	2	1	1	2	1	2	2	2	2	2	2	1	2	2	2	2	1	2	2	2	2	2	2	2	2	1	1	2		2	1	1	2	1	2	2	2	2	2	2	2
2	1	2	12	12	12	88	1	1	2	2	2	2	1	2	2	2	2	2	2	1	2	2	1	1	2	2	1	2	1	2	2	2	2	2	1	2		2	2	2	2	1	1	2	2	2	2	2	2
2	2	2	9	9	12	88	1	1	1	2	1	2	2	2	2	2	2	2	2	2	2	2	2	2	2	2	2	2	1	2	2	2	2	1	2	2	母乳	1	1	2	2	2
2	3	1	6	5	12	12	1	3	2	2	1	2	1	2	2	2	2	2	2	1	2	1	1	2	2	2	1	2	1	2	2	2	1	2	1	2		3	2	1	2	2
2	1	1	8	9	18	36	1	1	2	2	1	2	2	2	2	2	2	2	2	1	2	2	1	2	2	2	2	2	2	2	2	2	2	2	2	2		3	2	2	2	1	1	2	2	2	2	2	2
2	2	1	9	12	12	9	1	1	1	2	1	2	2	2	2	2	2	2	2	1	2	2	1	2	1	2	1	2	1	2	2	2	2	1	2	1		3	2	1	2	2
2	3	1	6	6	6	6	1	2	2	2	1	2	2	2	2	2	1	2	2	1	1	2	1	1	1	2	2	2	2	2	2	2	2	2	1	2		3	2	1	2	1	1	2	2	2	2	2	2
2	1	2	12	8	24	12	1	3	2	2	1	2	1	2	1	2	2	2	2	1	2	2	1	2	2	2	1	1	2	2	2	1	2	1	2	2		3	2	2	2	1	2	1	2	2	2	2	2
2	3	1	6	5	8	5	2		2	2	1	2	1	2	1	2	1	2	2	1	2	2	2	2	1	2	2	1	1	2	2	2	2	1	1	1		5	2	2	2	2
2	3	1	6	6	10	12	2		2	2	2	1	1	2	2	2	2	2	1	1	2	2	2	2	2	2	2	2	2	2	2	2	2	2	1	2		3	2	1	2	2
2	2	1	6	6	6	8	1	3	2	2	1	1	1	2	1	2	1	2	2	1	1	1	1	2	2	2	1	1	2	2	2	2	1	2	1	2		4	1	2	2	2
2	1	1	4	6	12	7	1	1	2	2	1	1	1	2	2	1	2	2	2	1	2	2	2	2	2	2	1	2	2	2	2	1	2	2	1	2		2	2	1	2	2
2	2	2	6	6	9	10	1	3	2	2	2	2	1	2	2	2	1	2	2	1	2	1	2	2	2	2	2	2	2	2	2	2	2	2	1	2		3	2	1	1	2
2	1	1	6	6	12	88	1	1	2	2	1	2	2	2	2	2	2	2	2	1	2	1	1	2	2	2	1	1	1	2	2	2	2	2	1	2		1	2	1	2	2
2	1	1	12	7	12	12	1	1	1	2	1	2	2	2	2	1	2	2	2	1	2	2	2	2	2	2	2	2	2	2	2	1	2	2	2	2		2	2	1	2	1	2	2	2	2	2	2	2
2	1	1	10	6	12	10	1	1	2	2	1	1	1	2	2	2	1	2	2	1	1	1	1	2	1	2	1	2	2	2	2	2	2	2	1	2		3	2	2	2	2
2	2	1	12	6	12	12	1	1	2	2	1	2	2	2	1	2	1	2	2	1	2	1	1	2	2	2	2	2	1	2	1	2	2	2	1	2		2	2	1	2	1	1	1	2	2	2	2	2
2	1	2	5	6	12	7	1	3	2	2	1	1	2	2	2	2	2	2	2	1	2	2	1	1	1	2	2	2	2	2	2	1	1	2	2	2		5	1	2	2	1	1	2	2	2	2	2	2
2	3	2	5	6	5	12	1	1	2	2	1	2	2	2	2	2	2	2	2	1	2	2	2	2	2	2	2	2	2	2	2	2	2	2	2	2		3	1	2	2	2
2	1	1	6	6	8	12	1	1	2	2	1	2	2	2	2	2	2	2	2	1	2	2	2	2	2	2	2	1	2	2	2	2	2	1	2	2		2	2	1	2	1	1	2	2	2	2	2	2
2	1	2	6	6	10	12	1	1	2	2	2	2	2	2	2	2	2	2	2	1	2	2	2	1	2	2	2	1	2	2	2	2	2	1	2	2		2	2	1	2	2
2	3	1	88	6	88	88	2		2	2	1	1	1	2	2	2	1	2	2	1	2	2	2	2	1	2	2	2	2	2	2	2	2	1	1	1		4	2	2	2	2
2	1	2	24	12	24	24	1	3	2	2	1	2	1	2	1	2	2	2	2	1	2	1	1	1	1	2	2	1	2	2	2	2	2	1	1	2		3	2	2	2	2
2	2	2	6	6	6	6	1	2	2	2	1	2	2	2	2	2	1	2	2	1	2	2	2	2	2	2	2	2	2	2	2	2	2	1	2	2		3	2	2	2	2
2	2	1	12	5	8	88	1	1	2	2	1	2	1	2	2	2	2	2	2	1	2	1	2	2	1	2	2	1	2	2	2	2	2	1	1	2		2	2	1	2	1	1	1	2	2	2	2	2
2	1	2	12	12	12	6	1	1	2	2	1	1	2	2	1	1	1	1	2	1	1	1	1	1	1	2	2	1	1	2	1	1	2	1	1	2		4	1	1	2	8
2	1	1	8	8	11	12	1	1	2	2	1	2	2	2	2	2	2	2	2	1	2	2	2	2	2	2	2	2	2	2	2	2	2	2	2	2		3	2	1	2	1	2	2	1	2	2	2	2
2	2	2	6	6	2	88	1	3	2	2	1	2	1	2	2	2	2	2	2	1	2	2	2	2	1	2	2	2	2	2	2	2	2	1	1	2		1	2	2	2	8
2	1	1	12	6	12	18	1	1	2	2	1	2	2	2	2	2	2	2	2	1	2	1	1	1	1	2	2	1	2	2	2	2	2	2	2	2		2	2	2	2	2
2	2	1	12	12	15	14	1	3	2	2	2	2	1	2	2	2	2	2	2	1	2	2	2	2	1	2	2	2	2	2	2	2	2	2	1	2		1	2	1	2	2
2	1	1	9	6	10	12	1	3	1	1	1	2	1	2	1	2	2	2	2	1	2	2	1	1	2	2	2	2	2	2	2	2	1	2	1	2		3	2	1	1	2
2	3	1	6	6	12	10	1	3	2	2	1	1	2	2	2	2	2	2	1	1	2	2	1	2	1	2	2	2	2	2	2	2	2	2	1	2		2	2	1	2	2
2	2	1	3	3	12	88	2		2	2	1	2	1	2	2	2	2	2	2	1	2	1	2	2	2	2	2	2	2	2	2	2	2	1	2	2		2	2	2	2	1	2	2	1	2	2	2	2
2	2	1	6	7	10	13	1	1	2	2	2	2	2	2	2	2	2	2	2	1	2	2	2	2	2	2	2	2	2	2	2	2	2	2	2	1	母乳	3	2	1	2	2
2	1	2	6	6	9	12	1	1	2	2	1	2	2	2	2	2	1	2	2	1	2	2	1	2	1	2	2	2	2	2	2	2	2	2	1	2		3	1	2	2	2
2	1	1	8	6	12	24	1	3	2	2	1	2	1	2	2	2	2	2	2	1	2	2	1	2	2	2	2	2	2	2	2	2	2	2	1	2		3	2	2	2	2
2	1	2	7	7	18	24	1	1	2	2	1	2	2	2	2	2	2	2	2	1	2	2	2	2	2	2	2	2	2	2	2	2	2	2	1	2		1	2	2	2	2
2	2	1	12	12	12	12	1	1	2	2	1	2	2	2	1	2	2	2	2	1	2	2	2	2	2	2	2	1	2	2	2	2	1	2	1	2		3	2	2	2	2
2	1	2	6	6	10	12	1	1	2	2	2	2	1	2	1	2	2	2	2	1	2	2	1	1	2	2	1	2	2	2	2	2	2	2	1	2		3	2	1	2	2
2	3	2	6	6	10	12	1	3	2	2	2	2	1	2	1	2	2	2	2	1	1	2	1	1	2	2	2	2	2	2	2	2	2	2	1	2		3	2	1	2	2
2	1	1	7	5	9	7	1	3	2	2	1	2	1	2	1	1	2	2	2	1	2	1	1	2	1	2	1	1	2	2	2	1	1	1	1	2		2	2	2	2	2
2	2	2	12	12	12	12	1	1	2	2	2	2	2	2	2	2	2	2	2	2	2	2	2	2	2	2	2	2	2	2	2	2	2	2	2	2		0	1	2	2	1	1	2	2	2	2	2	2
2	9	2	6	6	12	8	1	1	2	2	1	2	1	2	1	2	1	2	2	1	2	1	1	1	2	2	1	1	2	2	2	2	2	1	1	2		3	2	1	2	2
2	3	2	10	5	10	12	1	1	2	2	1	2	2	2	2	1	1	2	2	1	2	2	1	2	2	2	2	2	2	2	2	1	2	2	1	2		3	2	1	2	8
2	2	1	12	12	12	24	1	3	2	2	1	2	1	2	2	2	2	2	2	1	2	2	2	1	1	2	2	2	1	2	2	2	2	1	1	2		2	2	1	2	1	1	1	2	2	2	2	2
2	1	1	5	6	5	6	1	1	1	1	1	2	1	2	2	2	2	2	2	1	2	1	1	1	1	2	1	2	1	2	2	2	1	1	1	2		3	2	2	2	1	1	2	2	2	2	1	2
2	1	1	12	6	10	14	1	1	2	2	1	2	2	2	1	2	1	2	2	1	2	1	1	1	1	2	2	2	2	2	1	2	2	2	2	2		3	2	1	2	1	1	1	2	2	2	2	2
2	1	1	6	6	12	12	1	1	2	2	2	2	2	2	2	2	2	2	8	1	2	2	2	2	2	2	2	2	2	2	2	2	2	2	2	2		2	2	1	2	2
2	2	1	18	12	24	24	1	1	2	2	1	2	2	2	2	2	2	2	2	1	1	1	1	1	1	2	2	1	2	2	1	1	2	1	1	2		2	2	1	2	8
2	1	1	7	8	12	24	1	1	1	2	1	2	2	2	2	2	2	2	2	1	1	1	1	2	2	2	2	2	2	2	2	2	1	2	1	2		3	1	2	2	1	2	1	2	2	2	2	2
2	2	1	6	6	6	88	2		2	1	1	2	2	2	1	2	1	2	2	1	1	1	1	1	1	2	2	2	1	2	2	2	2	1	1	2				1	2	1	1	2	2	2	2	2	2
2	1	1	8	8	12	8	1	1	2	2	1	2	1	2	2	2	2	2	2	1	2	2	2	2	2	2	2	2	2	2	1	2	2	1	1	2		3	1	1	2	1	2	2	1	2	2	2	2
2	3	2	8	8	88	12	1	3	2	2	1	1	1	2	1	2	2	2	2	1	2	1	1	2	1	2	2	2	2	2	2	2	2	1	1	2		1	2	2	2	2
2	2	2	8	9	8	5	2		2	2	1	1	1	2	1	2	2	2	2	1	2	1	1	2	2	2	2	1	1	2	1	2	1	2	1	1		4	2	2	2	2
2	2	2	8	8	8	88	1	3	2	2	2	2	1	2	2	2	1	2	2	1	2	1	1	1	2	2	2	2	2	2	2	2	2	2	1	2		3	1	2	2	1	1	2	2	2	2	2	2
2	2	2	6	6	6	88	1	3	2	2	1	2	1	2	2	2	2	2	2	1	2	1	1	2	1	2	2	1	2	2	2	2	2	2	1	2		2	2	2	2	1	1	2	2	2	2	2	2
2	1	2	6	6	12	24	1	1	1	2	1	2	1	2	1	2	2	2	2	1	2	2	2	1	1	2	2	2	1	2	2	2	2	2	1	2		3	2	2	2	2
2	1	1	6	6	10	9	1	3	2	2	1	2	2	2	2	2	2	2	2	1	2	2	1	1	2	2	1	1	2	2	2	2	2	1	1	2		5	1	1	2	2
2	3	2	8	8	8	18	1	3	1	2	1	2	1	2	2	2	2	2	2	1	2	2	2	2	1	2	2	2	2	2	2	2	2	2	1	2		1	2	2	2	2
2	1	2	6	6	12	12	1	1	2	2	1	1	1	2	2	2	2	2	2	2	2	2	2	2	2	2	2	2	2	2	2	2	2	2	2	2				2	2	2
[truncated: 560 more rows]
[truncated: 77 more columns]
