# Supplementary material for: Feasibility of using WeChat to improve infant and young child feeding in rural areas in China: A mixed quantitative and qualitative study
Source: PLoS One. 2021 Feb 25;16(2):e0246942. doi: 10.1371/journal.pone.0246942 (PMC7906387; doi:10.1371/journal.pone.0246942)
Supplement: S1 File — (XLSX) [file pone.0246942.s002.xlsx]

## Sheet: Sheet1
Variables	Description of variables	Options
ID1b	Times of surveys	1. survey 2012 2.survey 2018
ID4	Relationship between the interviewee and the child	1. Mother 2.Father 3. Grandparents 4.Others
ID6	Sex of child	1.Male 2.female
BN
bn1	Can you tell me until what age a baby should only receive breastmilk, i.e. no other food, water or fourmal)	months
bn2	Can you tell me until what age a baby should start receiving foods such as mashed or solid foods?	months
bn3	Can you tell me until what age a baby should be breastfed?	months
bn4	Can you tell me until what age a baby should be given meat?	months
bn5	Has your child ever been breastfed?	1.Yes 2.No
bn6	Did you breastfed your child during the last 24 hours?	1.Yes 2.No
	I would like to ask you about some liquids that (NAME) may have had yesterday during the day or at night.
bn71	Vitamin, mineral supplements or medicine?	1.Yes 2.No 8.Don't know
bn72	ORS	1.Yes 2.No 8.Don't know
bn73	Plain water?	1.Yes 2.No 8.Don't know
bn74	Infant formula	1.Yes 2.No 8.Don't know
bn75	Milk	1.Yes 2.No 8.Don't know
bn76	Juice or juice drinks?	1.Yes 2.No 8.Don't know
bn77	clear broth?	1.Yes 2.No 8.Don't know
bn78	yogurt?	1.Yes 2.No 8.Don't know
bn79	thin porridge?	1.Yes 2.No 8.Don't know
bn710	lactic acid beverage	1.Yes 2.No 8.Don't know
bn711	other liquids	1.Yes 2.No 8.Don't know
	yesterday during the day or night, did (NAME) drink/eat any (food groUp itEMs)?
bn81	Porridge, bread, rice, noodles, or other foods made from grains	1.Yes 2.No 8.Don't know
bn82	Pumpkin, carrots, squash, or sweet potatoes that are yellow or orange inside	1.Yes 2.No 8.Don't know
bn83	White potatoes, white yams, manioc, cassava, or any other foods made from roots	1.Yes 2.No 8.Don't know
bn84	any dark green leafy vegetables	1.Yes 2.No 8.Don't know
bn85	ripe mangoes, ripe papayas, or (insert other local vitamin a-rich fruits)	1.Yes 2.No 8.Don't know
bn86	any other fruits or vegetables	1.Yes 2.No 8.Don't know
bn87	liver, kidney, heart, or other organ meats	1.Yes 2.No 8.Don't know
bn88	any meat, such as beef, pork, lamb, goat, chicken, or duck	1.Yes 2.No 8.Don't know
bn89	eggs	1.Yes 2.No 8.Don't know
bn810	fresh or dried fsh, shellfsh, or seafood	1.Yes 2.No 8.Don't know
bn811	any foods made from beans, peas, lentils, nuts, or seeds	1.Yes 2.No 8.Don't know
bn812	cheese, yogurt, or other milk products	1.Yes 2.No 8.Don't know
bn813	any oil, fats, or butter, or foods made with any of these	1.Yes 2.No 8.Don't know
bn814	any sugary foods such as chocolates, sweets, candies, pastries, cakes, or biscuits	1.Yes 2.No 8.Don't know
bn815	condiments for favor, such as chilies, spices, herbs, or fsh powder	1.Yes 2.No 8.Don't know
bn816	huotui	1.Yes 2.No 9.Don't know
bn817	others	1.Yes 2.No 8.Don't know
bn817x	Specific explanation of other reasons
bn10	how many times did (NAME) eat solid, semi- solid, or soft foods other than liquids yesterday during the day or at night?	Times
bn12a	Yesterday, during the day or night, did your child consume any food to which you added a powder or sprinkles contained iron?	1.Yes 2.No 8.Don't know
bn12b	Yesterday, during the day or night, did your child consume any lipid contianed iron?	1.Yes 2.No 8.Don't know
bn13a	Have you ever received breastfeeding information before and after delivery?	1.Yes 2.No 8.Don't know
bn13a11	Family members	1.Yes 2.No
bn13a12	Friends or neighbors	1.Yes 2.No
bn13a21	Hospital of county or above	1.Yes 2.No
bn13a22	MCH hospital	1.Yes 2.No
bn13a23	CHC	1.Yes 2.No
bn13a24	Township hospital	1.Yes 2.No
bn13a25	CHS	1.Yes 2.No
bn13a26	Village clinic	1.Yes 2.No
bn13a27	Others	1.Yes 2.No
bn13a31	Private Hospital	1.Yes 2.No
bn13a32	Private clinic	1.Yes 2.No
bn13a33	Pharmacy	1.Yes 2.No
bn13a34	Others	1.Yes 2.No
bn13a41	Brith attendant	1.Yes 2.No
bn13a42	Family planing staff	1.Yes 2.No
bn13a43	Others	1.Yes 2.No
bn13a51	Internet	1.Yes 2.No
bn13a52	newspaper /magazine	1.Yes 2.No
bn13a53	Radio/TV	1.Yes 2.No
bn13a54	Mobile Message	1.Yes 2.No
bn13a61	books	1.Yes 2.No
bn15a	Have you ever received compelmentarry feeding information before and after delivery?	1.Yes 2.No 8.Don't know
bn15a11	Family members	1.Yes 2.No
bn15a12	Friends or neighbors	1.Yes 2.No
bn15a21	Hospital of county or above	1.Yes 2.No
bn15a22	MCH hospital	1.Yes 2.No
bn15a23	CHC	1.Yes 2.No
bn15a24	Township hospital	1.Yes 2.No
bn15a25	CHS	1.Yes 2.No
bn15a26	Village clinic	1.Yes 2.No
bn15a27	Others	1.Yes 2.No
bn15a31	Private Hospital	1.Yes 2.No
bn15a32	Private clinic	1.Yes 2.No
bn15a33	Pharmacy	1.Yes 2.No
bn15a34	Others	1.Yes 2.No
bn15a41	Brith attendant	1.Yes 2.No
bn15a42	Family planing staff	1.Yes 2.No
bn15a43	Others	1.Yes 2.No
bn15a51	Internet	1.Yes 2.No
bn15a52	newspaper /magazine	1.Yes 2.No
bn15a53	Radio/TV	1.Yes 2.No
bn15a54	Mobile Message	1.Yes 2.No
bn15a61	books	1.Yes 2.No
HH1	Household size
HH4	Age of monther	Years
HH5	Ethnic of mother
HH6	What highest academic level was mother attending?	1. illiteracy
		2.Primary school
		3.Middle school
		4.High school
		5.College
		6.Master
		88.Don't know
HH16	Who is the main caregiver of the child?	1. Mother
		2.Father
		3.Grandparents
		4.Others
HHM16a	Age of main caregiver of the child	Years
HHM16b	What highest academic level was father attending?	1. illiteracy
		2.Primary school
		3.Middle school
		4.High school
		5.College
		6.Master
		88.Don't know
MP1	Do you use your cell phone	1.Yes 2.No
MP2	Brand of your phone
MP3	Is your phone a smartphone	1.Yes 2.No
MP4	Can your phone accesss to Internet	1.Yes 2.No
MP4a	How can your phone access to Internet	1.Mobile traffic
		3.WiFi at home or the workplace
		4.Others
MP5	Do you use WeChat	1.Yes 2.No
	How long do you use WeChat everyday
MP12	Did you follow the infant and young child feeding official accounts	1.Yes 2.No
MP12a	Are you willing to receive information from official accounts	1.Yes 2.No
